# Supplementary material for: Putative Biomarkers in Tears for Diabetic Retinopathy Diagnosis
Source: Front Med (Lausanne). 2022 May 25;9:873483. doi: 10.3389/fmed.2022.873483 (PMC9174990; doi:10.3389/fmed.2022.873483)
Supplement: Supplementary file 1 [file Table_1.XLSX]

## Sheet: Supplementary Table S1
Supplementary table S1. Protein groups identified in all the tear fluid samples by LC-MS/MS.
Protein IDs	Protein Names	Gene Names	# Peptides	# Unique Peptides	Sequence Coverage	Score	Molecular Weight (kDa)
A0A075B6P5;P01615	Ig kappa chain V-II region FR	IGKV2D-28	4	2	45.8	323.31	12.957
CON__P00761			7	7	31.2	323.31	24.409
CON__P02768-1;P02768	Serum albumin	ALB	83	76	89	323.31	69.366
CON__P02769			47	40	75	323.31	69.293
CON__P13645;P13645;CON__Q148H6;CON__Q7Z3Y7;Q7Z3Y7;CON__Q7Z3Z0;CON__Q7Z3Y8;CON__Q2M2I5;Q7Z3Z0;Q7Z3Y8;Q2M2I5;CON__Q7Z3Y9;Q7Z3Y9	Keratin, type I cytoskeletal 10	KRT10	36	25	58	323.31	59.51
CON__P13646-1			32	2	63.8	323.31	49.586
CON__P13647;P13647	Keratin, type II cytoskeletal 5	KRT5	48	9	58.8	323.31	62.378
CON__P15636			18	18	25.1	323.31	68.124
CON__P19013;P19013	Keratin, type II cytoskeletal 4	KRT4	38	21	60.6	323.31	63.91
CON__P35908v2;P35908;CON__P35908	Keratin, type II cytoskeletal 2 epidermal	KRT2	40	23	68.1	323.31	65.432
CON__Q9UE12;CON__Q15323;Q15323;CON__A2AB72;CON__O76013;O76013;CON__Q9C075;CON__Q6IFU5;CON__O76015;CON__O76014;CON__Q6IFU6;Q9C075;Q6A162;O76014;O76015;Q6A163	Keratin, type I cuticular Ha1	KRT31	25	4	68.3	323.31	47.237
O00151	PDZ and LIM domain protein 1	PDLIM1	12	12	59.3	323.31	36.071
O00299	Chloride intracellular channel protein 1	CLIC1	19	19	86.7	323.31	26.922
O00764	Pyridoxal kinase	PDXK	20	20	72.8	323.31	35.102
O43707;P35609;Q08043;Q9H254	Alpha-actinin-4	ACTN4	62	40	75.7	323.31	104.85
O75083	WD repeat-containing protein 1	WDR1	30	30	77.1	323.31	66.193
O75556	Mammaglobin-B	SCGB2A1	8	8	73.7	323.31	10.884
O75874;P48735	Isocitrate dehydrogenase [NADP] cytoplasmic	IDH1	22	22	64.3	323.31	46.659
O95834;O00423	Echinoderm microtubule-associated protein-like 2	EML2	23	22	49.2	323.31	70.678
P00338;Q6ZMR3;P07864	L-lactate dehydrogenase A chain	LDHA	25	23	81.9	323.31	36.688
P00352;P05091	Retinal dehydrogenase 1	ALDH1A1	40	38	84.2	323.31	54.861
P00390	Glutathione reductase, mitochondrial	GSR	23	23	70.7	323.31	56.256
P00441	Superoxide dismutase [Cu-Zn]	SOD1	9	9	71.4	323.31	15.936
P00450;CON__ENSEMBL:ENSBTAP00000031900	Ceruloplasmin	CP	54	54	71.9	323.31	122.2
P00558;P07205	Phosphoglycerate kinase 1	PGK1	25	25	71.7	323.31	44.614
P00734;CON__P00735	Prothrombin;Activation peptide fragment 1;Activation peptide fragment 2;Thrombin light chain;Thrombin heavy chain	F2	21	21	48.7	323.31	70.036
P00738	Haptoglobin;Haptoglobin alpha chain;Haptoglobin beta chain	HP	30	14	65.3	323.31	45.205
P00751;CON__Q3KUS7	Complement factor B;Complement factor B Ba fragment;Complement factor B Bb fragment	CFB	32	32	58	323.31	85.532
P00966	Argininosuccinate synthase	ASS1	31	31	76.7	323.31	46.53
P01008	Antithrombin-III	SERPINC1	29	24	59.9	323.31	52.602
P01009;P20848	Alpha-1-antitrypsin;Short peptide from AAT	SERPINA1	32	32	66.7	323.31	46.736
P01011	Alpha-1-antichymotrypsin;Alpha-1-antichymotrypsin His-Pro-less	SERPINA3	19	19	58.9	323.31	47.65
P01023;CON__ENSEMBL:ENSBTAP00000024146;P20742	Alpha-2-macroglobulin	A2M	74	74	65.7	323.31	163.29
P01024;O95568	Complement C3;Complement C3 beta chain;C3-beta-c;Complement C3 alpha chain;C3a anaphylatoxin;Acylation stimulating protein;Complement C3b alpha chain;Complement C3c alpha chain fragment 1;Complement C3dg fragment;Complement C3g fragment;Complement C3d fragment;Complement C3f fragment;Complement C3c alpha chain fragment 2	C3	127	115	79.8	323.31	187.15
P01036	Cystatin-S	CST4	16	10	79.4	323.31	16.214
P01037	Cystatin-SN	CST1	11	8	71.6	323.31	16.387
P01042;CON__P01045-1;CON__Q2KJ62;CON__P01044-1	Kininogen-1;Kininogen-1 heavy chain;T-kinin;Bradykinin;Lysyl-bradykinin;Kininogen-1 light chain;Low molecular weight growth-promoting factor	KNG1	21	21	33.5	323.31	71.957
P01591	Immunoglobulin J chain	IGJ	11	11	73.6	323.31	18.098
P01833	Polymeric immunoglobulin receptor;Secretory component	PIGR	48	48	63.4	323.31	83.283
P01859	Ig gamma-2 chain C region	IGHG2	17	7	60.4	323.31	35.9
P01860	Ig gamma-3 chain C region	IGHG3	19	9	66.3	323.31	41.287
P01871	Ig mu chain C region	IGHM	26	6	62.9	323.31	49.439
P01876	Ig alpha-1 chain C region	IGHA1	28	16	72.8	323.31	37.654
P02647;CON__P15497	Apolipoprotein A-I;Proapolipoprotein A-I;Truncated apolipoprotein A-I	APOA1	28	28	76	323.31	30.777
P02652	Apolipoprotein A-II;Proapolipoprotein A-II;Truncated apolipoprotein A-II	APOA2	6	6	60	323.31	11.175
P02671;CON__P02672	Fibrinogen alpha chain;Fibrinopeptide A;Fibrinogen alpha chain	FGA	21	21	27	323.31	94.972
P02675;CON__P02676	Fibrinogen beta chain;Fibrinopeptide B;Fibrinogen beta chain	FGB	26	26	71.7	323.31	55.928
P02679	Fibrinogen gamma chain	FGG	26	26	70.4	323.31	51.511
P02749;CON__P17690	Beta-2-glycoprotein 1	APOH	12	12	49.6	323.31	38.298
P02763	Alpha-1-acid glycoprotein 1	ORM1	13	8	53.7	323.31	23.511
P02765	Alpha-2-HS-glycoprotein;Alpha-2-HS-glycoprotein chain A;Alpha-2-HS-glycoprotein chain B	AHSG	11	9	49.9	323.31	39.34
P02766	Transthyretin	TTR	12	12	73.5	323.31	15.887
P02774;CON__Q3MHN5;CON__ENSEMBL:ENSBTAP00000018229	Vitamin D-binding protein	GC	30	30	71.3	323.31	52.917
P02787;CON__Q2HJF0	Serotransferrin	TF	56	56	70.5	323.31	77.063
P02788	Lactotransferrin;Lactoferricin-H;Kaliocin-1;Lactoferroxin-A;Lactoferroxin-B;Lactoferroxin-C	LTF	93	91	88.3	323.31	78.181
P02790	Hemopexin	HPX	30	30	70.3	323.31	51.676
P04075;P05062	Fructose-bisphosphate aldolase A	ALDOA	27	23	84.6	323.31	39.42
P04080	Cystatin-B	CSTB	8	8	79.6	323.31	11.139
P04083	Annexin A1	ANXA1	26	26	73.4	323.31	38.714
P04217	Alpha-1B-glycoprotein	A1BG	21	20	59.2	323.31	54.253
P04264;CON__P04264	Keratin, type II cytoskeletal 1	KRT1	55	35	68.8	323.31	66.038
P04406	Glyceraldehyde-3-phosphate dehydrogenase	GAPDH	24	23	79.7	323.31	36.053
P04632	Calpain small subunit 1	CAPNS1	18	16	68.7	323.31	28.315
P04792	Heat shock protein beta-1	HSPB1	22	22	90.2	323.31	22.782
P05109	Protein S100-A8;Protein S100-A8, N-terminally processed	S100A8	14	14	82.8	323.31	10.834
P06396;CON__Q3SX14;REV__Q6TDU7	Gelsolin	GSN	42	42	65	323.31	85.696
P06702	Protein S100-A9	S100A9	10	10	86.8	323.31	13.242
P06703	Protein S100-A6	S100A6	8	8	75.6	323.31	10.18
P06733;P13929	Alpha-enolase	ENO1	31	28	79.7	323.31	47.168
P06737	Glycogen phosphorylase, liver form	PYGL	47	39	55.6	323.31	97.147
P06744;CON__Q3ZBD7;Q8N196	Glucose-6-phosphate isomerase	GPI	30	30	71.9	323.31	63.146
P07355;A6NMY6	Annexin A2;Putative annexin A2-like protein	ANXA2;ANXA2P2	25	25	71.7	323.31	38.604
P07384	Calpain-1 catalytic subunit	CAPN1	38	38	69	323.31	81.889
P07737;CON__P02584	Profilin-1	PFN1	13	13	93.6	323.31	15.054
P07858	Cathepsin B;Cathepsin B light chain;Cathepsin B heavy chain	CTSB	14	14	52.8	323.31	37.821
P07900;Q14568;Q58FG0;Q58FG1	Heat shock protein HSP 90-alpha	HSP90AA1	36	25	52.3	323.31	84.659
P08238;Q58FF7	Heat shock protein HSP 90-beta	HSP90AB1	33	20	50.3	323.31	83.263
P08603;Q02985	Complement factor H	CFH	51	48	56.6	323.31	139.09
P08727;CON__P08727;CON__Q8N1A0;Q8N1A0	Keratin, type I cytoskeletal 19	KRT19	40	25	93.2	323.31	44.105
P09211	Glutathione S-transferase P	GSTP1	17	17	71.9	323.31	23.356
P09467	Fructose-1,6-bisphosphatase 1	FBP1	21	19	69.8	323.31	36.842
P0C0L5	Complement C4-B;Complement C4 beta chain;Complement C4-B alpha chain;C4a anaphylatoxin;C4b-B;C4d-B;Complement C4 gamma chain	C4B	70	3	55.8	323.31	192.75
P0DMV9;P0DMV8	Heat shock 70 kDa protein 1B;Heat shock 70 kDa protein 1A	HSPA1B;HSPA1A	39	22	71.9	323.31	70.051
P0DOX2;A0A0J9YVY3			25	3	67.9	323.31	48.934
P0DOX5;P01857	Ig gamma-1 chain C region	IGHG1	21	11	53.7	323.31	49.328
P0DOX7			11	4	66.8	323.31	23.379
P0DOX8;B9A064;P0CG04	Immunoglobulin lambda-like polypeptide 5;Ig lambda-1 chain C regions	IGLL5;IGLC1	11	3	51.4	323.31	22.83
P0DP25;P0DP24;P0DP23;P02585			8	6	64.4	323.31	16.837
P10909	Clusterin;Clusterin beta chain;Clusterin alpha chain	CLU	20	20	36.1	323.31	52.494
P11142;P54652	Heat shock cognate 71 kDa protein	HSPA8	31	25	61.8	323.31	70.897
P11766	Alcohol dehydrogenase class-3	ADH5	17	17	72.5	323.31	39.724
P12273	Prolactin-inducible protein	PIP	12	12	72.6	323.31	16.572
P13489	Ribonuclease inhibitor	RNH1	28	28	82.9	323.31	49.973
P13639;Q15029	Elongation factor 2	EEF2	49	49	63.8	323.31	95.337
P13797	Plastin-3	PLS3	39	32	80.6	323.31	70.81
P14550	Alcohol dehydrogenase [NADP(+)]	AKR1A1	20	20	79.7	323.31	36.573
P14618	Pyruvate kinase PKM	PKM	41	40	76.6	323.31	57.936
P15104	Glutamine synthetase	GLUL	22	22	72.9	323.31	42.064
P15311	Ezrin	EZR	44	32	64.2	323.31	69.412
P16152	Carbonyl reductase [NADPH] 1	CBR1	15	13	68.6	323.31	30.375
P17655	Calpain-2 catalytic subunit	CAPN2	34	34	72.7	323.31	79.994
P17931	Galectin-3	LGALS3	17	17	46	323.31	26.152
P18510	Interleukin-1 receptor antagonist protein	IL1RN	7	7	41.8	323.31	20.055
P18669;P15259;Q8N0Y7	Phosphoglycerate mutase 1	PGAM1	17	17	79.1	323.31	28.804
P19652	Alpha-1-acid glycoprotein 2	ORM2	14	9	53.7	323.31	23.602
P19827;CON__Q0VCM5	Inter-alpha-trypsin inhibitor heavy chain H1	ITIH1	18	18	35.6	323.31	101.39
P19971	Thymidine phosphorylase	TYMP	25	25	69.9	323.31	49.955
P20061	Transcobalamin-1	TCN1	19	19	44.3	323.31	48.206
P20618	Proteasome subunit beta type-1	PSMB1	9	9	58.5	323.31	26.489
P21964	Catechol O-methyltransferase	COMT	13	13	65.7	323.31	30.037
P21980	Protein-glutamine gamma-glutamyltransferase 2	TGM2	51	50	77.7	323.31	77.328
P22079	Lactoperoxidase	LPO	37	37	61.7	323.31	80.287
P22314	Ubiquitin-like modifier-activating enzyme 1	UBA1	49	49	64.7	323.31	117.85
P23381	Tryptophan--tRNA ligase, cytoplasmic;T1-TrpRS;T2-TrpRS	WARS	23	23	73.2	323.31	53.165
P23528;Q9Y281	Cofilin-1	CFL1	14	13	72.3	323.31	18.502
P25311	Zinc-alpha-2-glycoprotein	AZGP1	23	23	68.5	323.31	34.258
P25815	Protein S100-P	S100P	5	5	71.6	323.31	10.4
P27348	14-3-3 protein theta	YWHAQ	13	10	64.1	323.31	27.764
P27797	Calreticulin	CALR	13	13	58.3	323.31	48.141
P28838	Cytosol aminopeptidase	LAP3	35	35	71.9	323.31	56.166
P29401	Transketolase	TKT	36	36	75.9	323.31	67.877
P30041	Peroxiredoxin-6	PRDX6	22	22	79.9	323.31	25.035
P30044	Peroxiredoxin-5, mitochondrial	PRDX5	13	13	67.3	323.31	22.086
P30086	Phosphatidylethanolamine-binding protein 1;Hippocampal cholinergic neurostimulating peptide	PEBP1	15	15	85	323.31	21.057
P30101	Protein disulfide-isomerase A3	PDIA3	24	24	60.4	323.31	56.782
P30740;O75830	Leukocyte elastase inhibitor	SERPINB1	28	27	66	323.31	42.741
P30838;P48448;P43353;P51648	Aldehyde dehydrogenase, dimeric NADP-preferring	ALDH3A1	30	30	75.9	323.31	50.394
P31025;Q5VSP4	Lipocalin-1	LCN1	21	21	78.4	323.31	19.25
P31946	14-3-3 protein beta/alpha;14-3-3 protein beta/alpha, N-terminally processed	YWHAB	15	8	63.8	323.31	28.082
P31947	14-3-3 protein sigma	SFN	19	17	73.4	323.31	27.774
P31949	Protein S100-A11;Protein S100-A11, N-terminally processed	S100A11	8	8	80	323.31	11.74
P35527;CON__P35527	Keratin, type I cytoskeletal 9	KRT9	30	29	60.2	323.31	62.064
P36952	Serpin B5	SERPINB5	19	19	70.1	323.31	42.1
P37802;Q9UI15	Transgelin-2	TAGLN2	20	20	93	323.31	22.391
P40121	Macrophage-capping protein	CAPG	21	21	73.9	323.31	38.498
P40394	Alcohol dehydrogenase class 4 mu/sigma chain	ADH7	24	24	67.1	323.31	41.481
P43490	Nicotinamide phosphoribosyltransferase	NAMPT	27	27	67.8	323.31	55.52
P43652	Afamin	AFM	22	22	47.2	323.31	69.068
P46940;Q86VI3;Q13576	Ras GTPase-activating-like protein IQGAP1	IQGAP1	65	65	57.4	323.31	189.25
P47895;O94788;P30837	Aldehyde dehydrogenase family 1 member A3	ALDH1A3	33	31	72.9	323.31	56.108
P50395	Rab GDP dissociation inhibitor beta	GDI2	29	22	80.9	323.31	50.663
P52209	6-phosphogluconate dehydrogenase, decarboxylating	PGD	27	27	66.9	323.31	53.139
P55072	Transitional endoplasmic reticulum ATPase	VCP	48	48	77.4	323.31	89.321
P55786;A6NEC2	Puromycin-sensitive aminopeptidase	NPEPPS	33	33	48.2	323.31	103.28
P58546	Myotrophin	MTPN	7	7	67.8	323.31	12.895
P60174	Triosephosphate isomerase	TPI1	20	20	77.6	323.31	30.791
P61626	Lysozyme C	LYZ	25	25	87.2	323.31	16.537
P61769	Beta-2-microglobulin;Beta-2-microglobulin form pI 5.3	B2M	6	6	65.5	323.31	13.714
P61981	14-3-3 protein gamma;14-3-3 protein gamma, N-terminally processed	YWHAG	14	10	65.2	323.31	28.302
P62258	14-3-3 protein epsilon	YWHAE	17	15	74.1	323.31	29.174
P62937	Peptidyl-prolyl cis-trans isomerase A;Peptidyl-prolyl cis-trans isomerase A, N-terminally processed	PPIA	12	9	77	323.31	18.012
P62979;P62987;P0CG47;P0CG48	Ubiquitin-40S ribosomal protein S27a;Ubiquitin;40S ribosomal protein S27a;Ubiquitin-60S ribosomal protein L40;Ubiquitin;60S ribosomal protein L40;Polyubiquitin-B;Ubiquitin;Polyubiquitin-C;Ubiquitin	RPS27A;UBA52;UBB;UBC	6	6	43.6	323.31	17.965
P63104	14-3-3 protein zeta/delta	YWHAZ	21	16	76.7	323.31	27.745
P63241;Q6IS14;Q9GZV4	Eukaryotic translation initiation factor 5A-1;Eukaryotic translation initiation factor 5A-1-like	EIF5A;EIF5AL1	7	7	80.5	323.31	16.832
P63261	Actin, cytoplasmic 2;Actin, cytoplasmic 2, N-terminally processed	ACTG1	31	1	91.7	323.31	41.792
P68104;Q5VTE0	Elongation factor 1-alpha 1;Putative elongation factor 1-alpha-like 3	EEF1A1;EEF1A1P5	23	14	60.4	323.31	50.14
P68363;A6NHL2;Q9H853	Tubulin alpha-1B chain	TUBA1B	24	0	72.1	323.31	50.151
P68371;P04350	Tubulin beta-4B chain;Tubulin beta-4A chain	TUBB4B;TUBB4A	27	4	74.8	323.31	49.83
P80188	Neutrophil gelatinase-associated lipocalin	LCN2	14	14	70.7	323.31	22.588
P80303	Nucleobindin-2;Nesfatin-1	NUCB2	21	21	55.5	323.31	50.222
P98088	Mucin-5AC	MUC5AC	65	64	23	323.31	585.56
P98160	Basement membrane-specific heparan sulfate proteoglycan core protein;Endorepellin;LG3 peptide	HSPG2	124	124	42.8	323.31	468.83
Q00796	Sorbitol dehydrogenase	SORD	21	21	66.4	323.31	38.324
Q01469;A8MUU1	Fatty acid-binding protein, epidermal	FABP5	12	12	77.8	323.31	15.164
Q01518;P40123	Adenylyl cyclase-associated protein 1	CAP1	29	29	65.9	323.31	51.901
Q04828	Aldo-keto reductase family 1 member C1	AKR1C1	23	2	74	323.31	36.788
Q06323	Proteasome activator complex subunit 1	PSME1	18	18	73.5	323.31	28.723
Q06830	Peroxiredoxin-1	PRDX1	20	16	88.9	323.31	22.11
Q08380	Galectin-3-binding protein	LGALS3BP	23	23	50.4	323.31	65.33
Q13228	Selenium-binding protein 1	SELENBP1	33	33	83.1	323.31	52.39
Q13421	Mesothelin;Megakaryocyte-potentiating factor;Mesothelin, cleaved form	MSLN	30	30	54.1	323.31	68.985
Q14624;CON__Q3T052	Inter-alpha-trypsin inhibitor heavy chain H4;70 kDa inter-alpha-trypsin inhibitor heavy chain H4;35 kDa inter-alpha-trypsin inhibitor heavy chain H4	ITIH4	29	29	42.8	323.31	103.36
Q15121	Astrocytic phosphoprotein PEA-15	PEA15	6	6	65.4	323.31	15.04
Q15181	Inorganic pyrophosphatase	PPA1	16	16	68.9	323.31	32.66
Q16378	Proline-rich protein 4	PRR4	8	8	41.8	323.31	15.097
Q6XQN6	Nicotinate phosphoribosyltransferase	NAPRT	20	20	71	323.31	57.578
Q7Z406;Q9UKX3;A7E2Y1	Myosin-14	MYH14	97	87	55.6	323.31	227.87
Q8WUM4	Programmed cell death 6-interacting protein	PDCD6IP	37	37	60.7	323.31	96.022
Q96DA0	Zymogen granule protein 16 homolog B	ZG16B	9	9	52.9	323.31	22.739
Q96KP4	Cytosolic non-specific dipeptidase	CNDP2	40	40	88	323.31	52.878
Q99497	Protein deglycase DJ-1	PARK7	15	15	82	323.31	19.891
Q99935	Proline-rich protein 1;Opiorphin	PROL1	7	7	31.9	323.31	27.216
Q9GZZ8	Extracellular glycoprotein lacritin	LACRT	8	8	41.3	323.31	14.246
Q9NY33	Dipeptidyl peptidase 3	DPP3	28	28	59.3	323.31	82.588
Q9UGM3	Deleted in malignant brain tumors 1 protein	DMBT1	38	38	42.1	323.31	260.73
Q9UL46	Proteasome activator complex subunit 2	PSME2	16	16	77	323.31	27.401
P25787	Proteasome subunit alpha type-2	PSMA2	8	8	56.4	315.86	25.898
P52565	Rho GDP-dissociation inhibitor 1	ARHGDIA	13	13	76.5	313.35	23.207
P47756	F-actin-capping protein subunit beta	CAPZB	14	14	61.7	313.21	31.35
P67936;Q2TAC2	Tropomyosin alpha-4 chain	TPM4	17	10	60.9	308.68	28.521
P27482	Calmodulin-like protein 3	CALML3	10	8	71.8	308.37	16.891
P80748	Ig lambda chain V-III region LOI		4	2	48.7	306.26	12.446
P25789	Proteasome subunit alpha type-4	PSMA4	12	12	68.2	304.77	29.483
P22626	Heterogeneous nuclear ribonucleoproteins A2/B1	HNRNPA2B1	16	15	46.2	295.34	37.429
P03973	Antileukoproteinase	SLPI	11	11	59.8	295.15	14.326
P07339	Cathepsin D;Cathepsin D light chain;Cathepsin D heavy chain	CTSD	15	15	54.1	290.9	44.552
P31939	Bifunctional purine biosynthesis protein PURH;Phosphoribosylaminoimidazolecarboxamide formyltransferase;IMP cyclohydrolase	ATIC	30	30	72.5	288.85	64.615
P60709;Q9BYX7	Actin, cytoplasmic 1;Actin, cytoplasmic 1, N-terminally processed	ACTB	31	1	91.7	287.52	41.736
Q16851	UTP--glucose-1-phosphate uridylyltransferase	UGP2	23	23	53.3	285.38	56.94
P48643	T-complex protein 1 subunit epsilon	CCT5	18	18	51.6	277.98	59.67
O95994;Q8TD06	Anterior gradient protein 2 homolog	AGR2	11	11	60	276.95	19.979
P40925	Malate dehydrogenase, cytoplasmic	MDH1	16	16	60.2	276.64	36.426
CON__O43790;O43790;Q14533	Keratin, type II cuticular Hb6;Keratin, type II cuticular Hb1	KRT86;KRT81	32	2	69.8	273.94	53.5
P00747;CON__P06868;Q02325;Q15195	Plasminogen;Plasmin heavy chain A;Activation peptide;Angiostatin;Plasmin heavy chain A, short form;Plasmin light chain B	PLG	35	35	65.6	273.25	90.568
Q9H4A4	Aminopeptidase B	RNPEP	28	28	62.3	265.95	72.595
P01861	Ig gamma-4 chain C region	IGHG4	15	9	68.8	264.21	35.94
CON__P05787;P05787;CON__H-INV:HIT000292931;CON__H-INV:HIT000016045;P14136;CON__Q6KB66-1;Q6KB66	Keratin, type II cytoskeletal 8	KRT8	29	13	51.3	257.42	53.704
P35754	Glutaredoxin-1	GLRX	6	6	78.3	256.59	11.776
P07741	Adenine phosphoribosyltransferase	APRT	11	11	77.2	256.36	19.608
P30153;P30154	Serine/threonine-protein phosphatase 2A 65 kDa regulatory subunit A alpha isoform	PPP2R1A	24	24	59.4	255.09	65.308
P00326;P07327;P28332	Alcohol dehydrogenase 1C	ADH1C	19	11	53.6	254.26	39.867
P07237	Protein disulfide-isomerase	P4HB	20	20	49.2	253.15	57.116
P61160	Actin-related protein 2	ACTR2	12	12	45.2	247.33	44.76
P48637	Glutathione synthetase	GSS	23	23	56.3	238.77	52.384
P33241	Lymphocyte-specific protein 1	LSP1	9	9	46.9	238.62	37.191
P45974;Q92995	Ubiquitin carboxyl-terminal hydrolase 5	USP5	22	22	32.6	238.15	95.785
P68402	Platelet-activating factor acetylhydrolase IB subunit beta	PAFAH1B2	7	7	73.4	236.76	25.569
Q06210;O94808	Glutamine--fructose-6-phosphate aminotransferase [isomerizing] 1	GFPT1	25	25	43.1	236.7	78.806
Q14515	SPARC-like protein 1	SPARCL1	18	18	36.9	235.95	75.207
P31941;Q9UH17	DNA dC->dU-editing enzyme APOBEC-3A	APOBEC3A	12	12	75.4	234.9	23.012
P61158;Q9P1U1;Q9C0K3	Actin-related protein 3	ACTR3	20	20	64.8	234.73	47.371
O95336	6-phosphogluconolactonase	PGLS	15	15	89.1	233.84	27.547
P52566	Rho GDP-dissociation inhibitor 2	ARHGDIB	12	12	74.6	233.74	22.988
P10768	S-formylglutathione hydrolase	ESD	14	14	73.8	230.16	31.462
O14818;Q8TAA3	Proteasome subunit alpha type-7	PSMA7	12	12	58.1	229.78	27.887
P19823;CON__Q9TRI1	Inter-alpha-trypsin inhibitor heavy chain H2	ITIH2	23	23	36.4	225.76	106.46
P01034	Cystatin-C	CST3	5	5	44.5	225.27	15.799
Q01105;P0DME0	Protein SET;Protein SETSIP	SET;SETSIP	8	8	44.1	224.81	33.488
P01019	Angiotensinogen;Angiotensin-1;Angiotensin-2;Angiotensin-3;Angiotensin-4;Angiotensin 1-9;Angiotensin 1-7;Angiotensin 1-5;Angiotensin 1-4	AGT	9	9	33	223.15	53.154
O60664	Perilipin-3	PLIN3	16	16	59	222.63	47.074
P02750	Leucine-rich alpha-2-glycoprotein	LRG1	11	11	38.6	221.39	38.177
Q9UBC9	Small proline-rich protein 3	SPRR3	10	10	80.5	220.9	18.154
Q9NR45	Sialic acid synthase	NANS	16	16	61.6	219.87	40.307
P05155;CON__P50448	Plasma protease C1 inhibitor	SERPING1	17	17	35.2	214.31	55.154
P11021	78 kDa glucose-regulated protein	HSPA5	20	19	40.7	214.22	72.332
Q00610;P53675	Clathrin heavy chain 1	CLTC	39	39	35.6	213.82	191.61
P25786	Proteasome subunit alpha type-1	PSMA1	13	13	59.3	212.2	29.555
P20810	Calpastatin	CAST	19	19	42.2	211.45	76.572
P48147	Prolyl endopeptidase	PREP	23	23	50	210.39	80.699
A0A0C4DH68;A0A075B6R9		IGKV2-24;IGKV2D-24	6	5	41.7	209.6	13.079
P67775	Serine/threonine-protein phosphatase 2A catalytic subunit alpha isoform	PPP2CA	8	1	51.5	208.85	35.594
Q15782	Chitinase-3-like protein 2	CHI3L2	14	14	58.2	208.11	43.5
P04004;CON__Q3ZBS7	Vitronectin;Vitronectin V65 subunit;Vitronectin V10 subunit;Somatomedin-B	VTN	13	13	28.2	206.42	54.305
P30085	UMP-CMP kinase	CMPK1	17	17	70.4	203.02	22.222
P32119	Peroxiredoxin-2	PRDX2	15	14	65.7	201.95	21.892
Q6ZVX7	F-box only protein 50	NCCRP1	13	13	49.8	201.41	30.847
P62820;Q92930;P61006	Ras-related protein Rab-1A	RAB1A	9	3	56.1	200.86	22.677
Q9Y5Z4	Heme-binding protein 2	HEBP2	10	10	59	200.08	22.875
O60547	GDP-mannose 4,6 dehydratase	GMDS	16	16	57.3	199.33	41.949
P68032;P62736;P63267	Actin, alpha cardiac muscle 1;Actin, aortic smooth muscle;Actin, gamma-enteric smooth muscle	ACTC1;ACTA2;ACTG2	20	0	50.7	198.87	42.019
P60981	Destrin	DSTN	15	14	80.6	197.68	18.506
Q9BS40	Latexin	LXN	6	6	42.8	195.54	25.75
P52907	F-actin-capping protein subunit alpha-1	CAPZA1	13	11	74.1	194.44	32.922
P04114	Apolipoprotein B-100;Apolipoprotein B-48	APOB	48	48	14.6	191.52	515.6
P06310;A0A075B6S6	Ig kappa chain V-II region RPMI 6410		5	4	41.7	191.22	13.185
P63244	Guanine nucleotide-binding protein subunit beta-2-like 1;Guanine nucleotide-binding protein subunit beta-2-like 1, N-terminally processed	GNB2L1	18	18	71.6	191.01	35.076
Q15847	Adipogenesis regulatory factor	ADIRF	2	2	59.2	188.56	7.8547
P34896;P34897	Serine hydroxymethyltransferase, cytosolic	SHMT1	17	17	50.1	187.74	53.082
P30043	Flavin reductase (NADPH)	BLVRB	12	12	82	186.6	22.119
P05090	Apolipoprotein D	APOD	7	7	28	186.46	21.275
P19105;O14950;P24844	Myosin regulatory light chain 12A;Myosin regulatory light chain 12B	MYL12A;MYL12B	9	9	84.2	186.09	19.794
P17858	ATP-dependent 6-phosphofructokinase, liver type	PFKL	20	18	39	182.66	85.018
P43034	Platelet-activating factor acetylhydrolase IB subunit alpha	PAFAH1B1	15	15	49	182.09	46.637
P27695	DNA-(apurinic or apyrimidinic site) lyase;DNA-(apurinic or apyrimidinic site) lyase, mitochondrial	APEX1	10	10	49.1	180.96	35.554
P06331	Ig heavy chain V-II region ARH-77		4	1	39	180.46	13.815
Q9Y6U3	Adseverin	SCIN	22	22	44.5	179.29	80.488
Q6MZM9	Proline-rich protein 27	PRR27	6	6	24.2	174.81	22.72
O43852	Calumenin	CALU	14	14	63.8	174.5	37.106
Q9BRF8	Serine/threonine-protein phosphatase CPPED1	CPPED1	14	14	62.1	172.19	35.548
P36955;CON__Q95121	Pigment epithelium-derived factor	SERPINF1	15	15	55.5	172.1	46.312
P56537	Eukaryotic translation initiation factor 6	EIF6	7	7	56.7	172.07	26.599
Q14508	WAP four-disulfide core domain protein 2	WFDC2	4	4	45.2	171.98	12.993
P09651;Q32P51	Heterogeneous nuclear ribonucleoprotein A1;Heterogeneous nuclear ribonucleoprotein A1, N-terminally processed;Heterogeneous nuclear ribonucleoprotein A1-like 2	HNRNPA1;HNRNPA1L2	14	13	45.7	171.59	38.746
P05386	60S acidic ribosomal protein P1	RPLP1	2	2	36.8	168.07	11.514
P09960	Leukotriene A-4 hydrolase	LTA4H	25	25	55.2	166.45	69.284
P07108	Acyl-CoA-binding protein	DBI	3	3	52.9	165.1	10.044
P36871	Phosphoglucomutase-1	PGM1	22	22	58.2	163.33	61.448
Q9BPY8	Homeodomain-only protein	HOPX	4	4	75.3	162.69	8.26
P0DOX3			15	5	43	156.57	56.224
P50238	Cysteine-rich protein 1	CRIP1	6	6	67.5	156.56	8.5328
P30711	Glutathione S-transferase theta-1	GSTT1	9	9	52.1	156.01	27.335
P04196	Histidine-rich glycoprotein	HRG	17	17	37.3	152.47	59.578
CON__P78386;P78386	Keratin, type II cuticular Hb5	KRT85	30	11	66.3	151.15	55.802
P01834	Ig kappa chain C region	IGKC	8	2	86.9	150.54	11.765
P08697;CON__P28800	Alpha-2-antiplasmin	SERPINF2	7	7	19.1	150.04	54.565
P12955	Xaa-Pro dipeptidase	PEPD	15	15	46	149.37	54.548
Q14240	Eukaryotic initiation factor 4A-II;Eukaryotic initiation factor 4A-II, N-terminally processed	EIF4A2	11	5	36.4	148.56	46.402
P61204;P84077	ADP-ribosylation factor 3;ADP-ribosylation factor 1	ARF3;ARF1	9	6	80.1	148.48	20.601
Q9UQ80	Proliferation-associated protein 2G4	PA2G4	18	18	51.5	148.44	43.786
P01619	Ig kappa chain V-III region B6		4	2	41.4	147.86	12.557
P01594;P01593	Ig kappa chain V-I region AU;Ig kappa chain V-I region AG		1	1	13.7	147.56	12.848
O76009;CON__O76009;CON__Q6NTB9	Keratin, type I cuticular Ha3-I	KRT33A	24	5	54.7	147.3	45.94
P49189	4-trimethylaminobutyraldehyde dehydrogenase	ALDH9A1	19	19	51.4	147.21	53.801
Q58FF8	Putative heat shock protein HSP 90-beta 2	HSP90AB2P	6	1	15	146.46	44.348
Q09666	Neuroblast differentiation-associated protein AHNAK	AHNAK	53	53	27	145.66	629.09
Q13630	GDP-L-fucose synthase	TSTA3	14	14	65.7	145.34	35.892
CON__P02538;P02538;CON__P48668;CON__P04259;P48668	Keratin, type II cytoskeletal 6A;Keratin, type II cytoskeletal 6C	KRT6A;KRT6C	36	2	57.3	145.27	60.044
P17174	Aspartate aminotransferase, cytoplasmic	GOT1	15	15	50.4	144.5	46.247
P07203	Glutathione peroxidase 1	GPX1	10	10	71.9	144.39	22.088
P21281;P15313	V-type proton ATPase subunit B, brain isoform	ATP6V1B2	15	15	47.9	143.98	56.5
O76003	Glutaredoxin-3	GLRX3	5	5	26.9	142.96	37.432
P47989	Xanthine dehydrogenase/oxidase;Xanthine dehydrogenase;Xanthine oxidase	XDH	26	26	29.3	142.49	146.42
P07602	Prosaposin;Saposin-A;Saposin-B-Val;Saposin-B;Saposin-C;Saposin-D	PSAP	22	22	50.4	141.26	58.112
P49773	Histidine triad nucleotide-binding protein 1	HINT1	10	10	79.4	139.96	13.802
Q16651	Prostasin;Prostasin light chain;Prostasin heavy chain	PRSS8	6	6	33.8	139.78	36.431
P31151;Q86SG5	Protein S100-A7	S100A7	6	6	54.5	139.43	11.471
Q04917	14-3-3 protein eta	YWHAH	8	6	39.4	139.38	28.218
Q08257	Quinone oxidoreductase	CRYZ	15	15	59.9	139.01	35.206
P11216	Glycogen phosphorylase, brain form	PYGB	25	19	37.2	138.72	96.695
P47929	Galectin-7	LGALS7	6	6	64.7	138.47	15.075
P12830	Cadherin-1;E-Cad/CTF1;E-Cad/CTF2;E-Cad/CTF3	CDH1	11	11	18.9	138.15	97.455
P13796	Plastin-2	LCP1	22	17	49.9	135.15	70.288
P02748;CON__Q3MHN2	Complement component C9;Complement component C9a;Complement component C9b	C9	13	13	32.4	134.67	63.173
P01780	Ig heavy chain V-III region JON		7	2	41.9	134.12	12.943
P23526	Adenosylhomocysteinase	AHCY	18	18	41.2	133.87	47.716
P22392;O60361	Nucleoside diphosphate kinase B;Putative nucleoside diphosphate kinase	NME2;NME2P1	9	5	71.7	130.68	17.298
P42224	Signal transducer and activator of transcription 1-alpha/beta	STAT1	22	22	39.2	130.57	87.334
P02533;CON__P02533;CON__Q9D312	Keratin, type I cytoskeletal 14	KRT14	29	3	52.8	129.75	51.561
P31150	Rab GDP dissociation inhibitor alpha	GDI1	20	13	67.3	129.38	50.582
Q04760	Lactoylglutathione lyase	GLO1	11	11	67.4	127.29	20.777
P02144	Myoglobin	MB	5	5	43.5	124.17	17.184
Q9NZT1	Calmodulin-like protein 5	CALML5	11	11	92.5	124.11	15.892
P08758	Annexin A5	ANXA5	13	13	60.3	123.93	35.936
P07195	L-lactate dehydrogenase B chain	LDHB	14	12	55.7	123.79	36.638
O60888	Protein CutA	CUTA	3	3	33.5	121.92	19.116
Q16719	Kynureninase	KYNU	17	17	53.3	121.59	52.351
P18206	Vinculin	VCL	40	40	45.1	121.43	123.8
A0A075B6S5		IGKV1-27	3	2	51.3	121.37	12.711
Q9HC38	Glyoxalase domain-containing protein 4	GLOD4	16	16	66.1	118.35	34.793
Q9UBQ7	Glyoxylate reductase/hydroxypyruvate reductase	GRHPR	10	10	49.7	116.04	35.668
P28066	Proteasome subunit alpha type-5	PSMA5	9	9	47.7	115.64	26.411
P13798	Acylamino-acid-releasing enzyme	APEH	17	17	39.8	114.22	81.224
P34932;O95757	Heat shock 70 kDa protein 4	HSPA4	25	24	41.5	112.05	94.33
Q04323	UBX domain-containing protein 1	UBXN1	2	2	9.4	110.3	33.325
P10599	Thioredoxin	TXN	8	8	63.8	110.12	11.737
P02753	Retinol-binding protein 4;Plasma retinol-binding protein(1-182);Plasma retinol-binding protein(1-181);Plasma retinol-binding protein(1-179);Plasma retinol-binding protein(1-176)	RBP4	8	8	53.7	108.76	23.01
P13671	Complement component C6	C6	14	14	24.6	108.63	104.79
P80511	Protein S100-A12;Calcitermin	S100A12	7	7	73.9	108.18	10.575
P13693;Q56UQ5;Q9HAU6	Translationally-controlled tumor protein	TPT1	8	8	54.1	107.82	19.595
P28070	Proteasome subunit beta type-4	PSMB4	8	8	47	107.65	29.204
Q96G03	Phosphoglucomutase-2	PGM2	15	15	36.3	107.48	68.283
Q96S96	Phosphatidylethanolamine-binding protein 4	PEBP4	7	7	49.8	107.2	25.733
P55263	Adenosine kinase	ADK	16	16	60.5	106.6	40.545
O60437	Periplakin	PPL	39	39	28.6	106.3	204.74
P28062	Proteasome subunit beta type-8	PSMB8	10	10	49.3	105.95	30.354
P00325	Alcohol dehydrogenase 1B	ADH1B	10	2	28.8	105.35	39.854
A0A0C4DH31		IGHV1-18	3	2	26.5	105.27	12.82
P25398	40S ribosomal protein S12	RPS12	7	7	70.5	104.94	14.515
O15143	Actin-related protein 2/3 complex subunit 1B	ARPC1B	14	13	49.2	104.72	40.949
P40926	Malate dehydrogenase, mitochondrial	MDH2	16	16	57.7	104.41	35.503
Q13126	S-methyl-5-thioadenosine phosphorylase	MTAP	14	14	70.3	104.4	31.236
P21399	Cytoplasmic aconitate hydratase	ACO1	19	19	29.9	103.51	98.398
O00584	Ribonuclease T2	RNASET2	8	8	42.2	102.88	29.48
P08865	40S ribosomal protein SA	RPSA	9	9	42	102.01	32.854
Q96TA1	Niban-like protein 1	FAM129B	17	17	34.2	101.84	84.137
P04179	Superoxide dismutase [Mn], mitochondrial	SOD2	10	10	69.4	101.65	24.75
A0A0C4DH29;A0A0B4J2H0;P01742		IGHV1-3	3	2	35	101.52	13.008
Q13938	Calcyphosin	CAPS	16	16	46.5	101.49	30.24
P49720	Proteasome subunit beta type-3	PSMB3	7	7	40.5	100.78	22.949
Q14914	Prostaglandin reductase 1	PTGR1	10	10	41.3	100.69	35.869
P39687;O43423	Acidic leucine-rich nuclear phosphoprotein 32 family member A	ANP32A	6	6	39.4	100.23	28.585
P02760;CON__P00978	Protein AMBP;Alpha-1-microglobulin;Inter-alpha-trypsin inhibitor light chain;Trypstatin	AMBP	12	12	46.3	99.919	38.999
P49721	Proteasome subunit beta type-2	PSMB2	10	10	65.2	99.266	22.836
P69905	Hemoglobin subunit alpha	HBA1	6	4	76.8	99.078	15.257
P05452;CON__Q2KIS7	Tetranectin	CLEC3B	5	5	37.1	98.89	22.537
Q96C23	Aldose 1-epimerase	GALM	12	12	50	98.814	37.765
P02511	Alpha-crystallin B chain	CRYAB	10	10	83.4	98.807	20.159
Q99933	BAG family molecular chaperone regulator 1	BAG1	6	6	28.1	98.277	38.778
P24534	Elongation factor 1-beta	EEF1B2	7	5	48	97.938	24.763
P60660;P14649	Myosin light polypeptide 6	MYL6	9	9	60.3	97.213	16.93
P06731;P40198	Carcinoembryonic antigen-related cell adhesion molecule 5	CEACAM5	7	5	14.7	95.995	76.794
Q9UN36	Protein NDRG2	NDRG2	11	11	49.9	94.245	40.798
P62942	Peptidyl-prolyl cis-trans isomerase FKBP1A	FKBP1A	5	5	75	94.078	11.951
CON__Q3KNV1;P08729	Keratin, type II cytoskeletal 7	KRT7	28	3	60.8	93.622	51.385
O75348;O95670	V-type proton ATPase subunit G 1	ATP6V1G1	4	4	51.7	93.528	13.757
P35579	Myosin-9	MYH9	33	23	20.9	93.459	226.53
P01033	Metalloproteinase inhibitor 1	TIMP1	6	6	41.1	93.453	23.171
P22528	Cornifin-B	SPRR1B	5	2	78.7	92.664	9.8875
P62140	Serine/threonine-protein phosphatase PP1-beta catalytic subunit	PPP1CB	15	6	63	92.365	37.186
Q86VP6;O75155	Cullin-associated NEDD8-dissociated protein 1	CAND1	30	30	34.1	91.141	136.37
P08294	Extracellular superoxide dismutase [Cu-Zn]	SOD3	8	8	56.7	90.574	25.851
O75608	Acyl-protein thioesterase 1	LYPLA1	4	4	37.4	90.288	24.669
Q15631	Translin	TSN	8	8	61.4	90.063	26.183
P06727;CON__Q32PJ2	Apolipoprotein A-IV	APOA4	25	25	61.6	90.046	45.398
Q9NQW7	Xaa-Pro aminopeptidase 1	XPNPEP1	17	16	41.6	88.987	69.917
P30520	Adenylosuccinate synthetase isozyme 2	ADSS	9	9	29.6	88.919	50.097
P01040	Cystatin-A;Cystatin-A, N-terminally processed	CSTA	8	8	75.5	88.303	11.006
Q15435	Protein phosphatase 1 regulatory subunit 7	PPP1R7	8	8	31.1	88.249	41.564
Q14847	LIM and SH3 domain protein 1	LASP1	5	5	20.7	86.239	29.717
Q96FW1	Ubiquitin thioesterase OTUB1	OTUB1	9	9	42.4	85.97	31.284
P52943	Cysteine-rich protein 2	CRIP2	9	9	55.3	85.621	22.492
O75368	SH3 domain-binding glutamic acid-rich-like protein	SH3BGRL	6	6	78.9	85.275	12.774
P34096	Ribonuclease 4	RNASE4	6	6	40.1	84.427	16.84
Q9BRA2	Thioredoxin domain-containing protein 17	TXNDC17	6	6	57.7	84.295	13.941
P0DOY2;P0DOY3;P0CF74	Ig lambda-6 chain C region	IGLC6	9	2	91.5	83.222	11.293
P04003	C4b-binding protein alpha chain	C4BPA	13	13	35.3	83.021	67.033
Q8N335;P21695	Glycerol-3-phosphate dehydrogenase 1-like protein	GPD1L	14	14	54.1	82.877	38.418
Q14651	Plastin-1	PLS1	16	13	36.7	82.134	70.253
P78417	Glutathione S-transferase omega-1	GSTO1	16	16	56	80.272	27.566
O43396	Thioredoxin-like protein 1	TXNL1	10	10	43.6	80.127	32.251
Q8NI22	Multiple coagulation factor deficiency protein 2	MCFD2	4	4	68.5	79.609	16.39
P51858;Q9Y3E1;O75475;Q7Z4V5	Hepatoma-derived growth factor	HDGF	11	11	53.3	79.116	26.788
CON__P08779;P08779;CON__Q9Z2K1;CON__Q3ZAW8	Keratin, type I cytoskeletal 16	KRT16	27	10	52.6	78.52	51.267
Q9H299	SH3 domain-binding glutamic acid-rich-like protein 3	SH3BGRL3	3	3	67.7	78.379	10.438
P37837	Transaldolase	TALDO1	16	16	50.7	77.631	37.54
P61224;P62834;A6NIZ1	Ras-related protein Rap-1b;Ras-related protein Rap-1A;Ras-related protein Rap-1b-like protein	RAP1B;RAP1A	7	7	46.7	77.427	20.825
Q16881;Q9NNW7	Thioredoxin reductase 1, cytoplasmic	TXNRD1	14	14	31.4	76.751	70.905
P49788	Retinoic acid receptor responder protein 1	RARRES1	12	12	43.2	76.726	33.285
P08670;P17661;P41219;Q16352;P07197;P07196	Vimentin	VIM	19	15	45.7	76.683	53.651
P01602	Ig kappa chain V-I region HK102	IGKV1-5	2	1	22.2	76.34	12.781
O15144	Actin-related protein 2/3 complex subunit 2	ARPC2	15	15	70.3	75.76	34.333
Q14103	Heterogeneous nuclear ribonucleoprotein D0	HNRNPD	10	8	23.9	75.606	38.434
P12814	Alpha-actinin-1	ACTN1	32	10	40.9	75.603	103.06
P06454	Prothymosin alpha;Prothymosin alpha, N-terminally processed;Thymosin alpha-1	PTMA	4	4	35.1	75.141	12.203
Q02818	Nucleobindin-1	NUCB1	14	14	38.8	74.091	53.879
P14314	Glucosidase 2 subunit beta	PRKCSH	7	7	16.7	74.06	59.425
P18827	Syndecan-1	SDC1	1	1	5.5	73.971	32.461
A0A087WSY6		IGKV3D-15	2	1	20.9	73.669	12.534
Q14894	Ketimine reductase mu-crystallin	CRYM	13	13	70.1	72.224	33.775
Q8N474	Secreted frizzled-related protein 1	SFRP1	7	7	35.4	72.113	35.385
Q99733	Nucleosome assembly protein 1-like 4	NAP1L4	7	6	27.5	71.813	42.823
P68366	Tubulin alpha-4A chain	TUBA4A	23	6	63.6	70.506	49.924
P22061	Protein-L-isoaspartate(D-aspartate) O-methyltransferase	PCMT1	5	5	42.7	69.875	24.636
Q14974	Importin subunit beta-1	KPNB1	19	19	33.6	69.519	97.169
P61586	Transforming protein RhoA	RHOA	9	4	50.3	69.355	21.768
Q9BQE3	Tubulin alpha-1C chain	TUBA1C	24	2	72.4	69.245	49.895
P01877	Ig alpha-2 chain C region	IGHA2	22	2	79.1	69.203	36.591
P21926	CD9 antigen	CD9	2	2	14.9	68.676	25.416
P61970	Nuclear transport factor 2	NUTF2	6	6	76.4	67.854	14.478
P52895	Aldo-keto reductase family 1 member C2	AKR1C2	23	6	77.1	67.515	36.735
Q96IU4	Alpha/beta hydrolase domain-containing protein 14B	ABHD14B	10	10	63.3	67.408	22.345
P29218	Inositol monophosphatase 1	IMPA1	5	5	23.5	67.341	30.188
Q9NRX4	14 kDa phosphohistidine phosphatase	PHPT1	5	5	63.2	67.187	13.832
Q9BZQ8	Protein Niban	FAM129A	9	9	15	67.09	103.13
P01772	Ig heavy chain V-III region KOL		5	0	41	66.561	13.074
P28065	Proteasome subunit beta type-9	PSMB9	7	7	35.6	66.274	23.264
A0A0B4J1Y9		IGHV3-72	8	4	60.5	66.014	13.203
P61019;Q8WUD1	Ras-related protein Rab-2A;Ras-related protein Rab-2B	RAB2A;RAB2B	8	8	48.1	65.791	23.545
P02656	Apolipoprotein C-III	APOC3	2	2	27.3	65.604	10.852
P68871	Hemoglobin subunit beta;LVV-hemorphin-7;Spinorphin	HBB	11	6	93.2	65.507	15.998
O14745	Na(+)/H(+) exchange regulatory cofactor NHE-RF1	SLC9A3R1	13	13	45.3	65.312	38.868
Q9H0W9	Ester hydrolase C11orf54	C11orf54	14	14	64.1	64.518	35.117
Q3ZCM7	Tubulin beta-8 chain	TUBB8	10	2	27	64.41	49.775
Q14764	Major vault protein	MVP	18	18	33	63.565	99.326
P50995	Annexin A11	ANXA11	10	10	27.9	63.201	54.389
P15814	Immunoglobulin lambda-like polypeptide 1	IGLL1	1	1	7	63.14	22.963
Q5VW32	BRO1 domain-containing protein BROX	BROX	4	4	16.1	63.139	46.476
P11413	Glucose-6-phosphate 1-dehydrogenase	G6PD	17	17	41.7	63.04	59.256
P14555	Phospholipase A2, membrane associated	PLA2G2A	5	5	34	63.018	16.083
P31146	Coronin-1A	CORO1A	10	10	38.4	62.792	51.026
P04745;P19961;P04746;CON__Q3MHH8	Alpha-amylase 1;Alpha-amylase 2B;Pancreatic alpha-amylase	AMY1A;AMY2B;AMY2A	17	17	45	62.564	57.767
P04155	Trefoil factor 1	TFF1	3	3	32.1	62.415	9.1494
P47755	F-actin-capping protein subunit alpha-2	CAPZA2	13	11	65	62.409	32.949
P51991	Heterogeneous nuclear ribonucleoprotein A3	HNRNPA3	6	6	23.5	62.167	39.594
P41567;O60739	Eukaryotic translation initiation factor 1;Eukaryotic translation initiation factor 1b	EIF1;EIF1B	4	4	61.1	62.005	12.732
Q92688	Acidic leucine-rich nuclear phosphoprotein 32 family member B	ANP32B	3	3	16.7	61.286	28.787
P46926	Glucosamine-6-phosphate isomerase 1	GNPDA1	9	7	49.5	61.076	32.668
P05387	60S acidic ribosomal protein P2	RPLP2	4	4	69.6	61.014	11.665
Q8NCW5	NAD(P)H-hydrate epimerase	APOA1BP	7	7	33.3	59.412	31.674
O75369	Filamin-B	FLNB	24	24	13.6	59.039	278.16
O43488;Q8NHP1	Aflatoxin B1 aldehyde reductase member 2	AKR7A2	7	7	27.9	59.011	39.589
P98179	RNA-binding protein 3	RBM3	4	4	43.9	58.845	17.17
Q9UHY7	Enolase-phosphatase E1	ENOPH1	6	6	44.4	58.73	28.932
P01031;CON__Q1A7A4	Complement C5;Complement C5 beta chain;Complement C5 alpha chain;C5a anaphylatoxin;Complement C5 alpha chain	C5	21	21	20.2	58.645	188.3
A0A0B4J1X5;A0A0C4DH42;P01767	Ig heavy chain V-III region BUT	IGHV3-74;IGHV3-66	8	3	63.2	57.503	12.839
P27361;P31152;Q16659	Mitogen-activated protein kinase 3	MAPK3	10	7	39.1	57.156	43.135
A2NJV5		IGKV A18	6	1	45.8	56.631	13.085
P17987	T-complex protein 1 subunit alpha	TCP1	16	16	39.7	55.236	60.343
Q15257	Serine/threonine-protein phosphatase 2A activator	PPP2R4	10	10	54.2	54.519	40.667
CON__P02535-1			13	2	18.6	54.376	57.769
P25788	Proteasome subunit alpha type-3	PSMA3	8	8	36.5	54.146	28.433
A0A0B4J1V2		IGHV2-26	1	1	11.8	54.04	13.182
P31948	Stress-induced-phosphoprotein 1	STIP1	16	16	33.3	53.322	62.639
Q8NDC0	MAPK-interacting and spindle-stabilizing protein-like	MAPK1IP1L	1	1	6.9	52.978	24.269
P40227	T-complex protein 1 subunit zeta	CCT6A	12	9	40.3	52.637	58.024
P08185	Corticosteroid-binding globulin	SERPINA6	8	8	31.1	52.523	45.14
Q53FA7	Quinone oxidoreductase PIG3	TP53I3	13	13	50.6	52.334	35.536
P50990	T-complex protein 1 subunit theta	CCT8	19	19	42.5	52.328	59.62
Q12792	Twinfilin-1	TWF1	15	14	54.6	52.248	40.282
P30046;A6NHG4	D-dopachrome decarboxylase;D-dopachrome decarboxylase-like protein	DDT;DDTL	5	5	53.4	52.114	12.712
P46108	Adapter molecule crk	CRK	9	9	45.1	52.006	33.83
P35237	Serpin B6	SERPINB6	10	9	35.9	51.677	42.621
P04432;P01597	Ig kappa chain V-I region Daudi;Ig kappa chain V-I region DEE		2	1	26.5	51.599	12.737
Q8NFU3	Thiosulfate sulfurtransferase/rhodanese-like domain-containing protein 1	TSTD1	6	6	85.2	51.504	12.53
P49368	T-complex protein 1 subunit gamma	CCT3	15	15	37.8	50.59	60.533
P10643;CON__Q29RQ1	Complement component C7	C7	14	14	27.8	50.38	93.517
P05156;CON__Q32PI4	Complement factor I;Complement factor I heavy chain;Complement factor I light chain	CFI	10	10	23.2	49.758	65.75
P09429;B2RPK0	High mobility group protein B1;Putative high mobility group protein B1-like 1	HMGB1;HMGB1P1	11	7	44.2	49.442	24.893
P51884;CON__Q05443	Lumican	LUM	6	6	19.8	48.886	38.429
P00748	Coagulation factor XII;Coagulation factor XIIa heavy chain;Beta-factor XIIa part 1;Coagulation factor XIIa light chain	F12	8	8	19.8	48.655	67.791
P14625;Q58FF3	Endoplasmin	HSP90B1	12	11	20.8	48.556	92.468
P41250	Glycine--tRNA ligase	GARS	15	15	27.9	48.047	83.165
P09758	Tumor-associated calcium signal transducer 2	TACSTD2	5	5	21.7	47.927	35.709
P29692	Elongation factor 1-delta	EEF1D	13	11	57.3	47.695	31.121
Q96HC4	PDZ and LIM domain protein 5	PDLIM5	14	14	29	47.626	63.944
P13716	Delta-aminolevulinic acid dehydratase	ALAD	13	13	50.3	47.393	36.294
P46459	Vesicle-fusing ATPase	NSF	17	17	29.2	46.524	82.593
Q15365	Poly(rC)-binding protein 1	PCBP1	10	7	41	46.388	37.497
P26641	Elongation factor 1-gamma	EEF1G	16	16	55.6	46.301	50.118
Q99798	Aconitate hydratase, mitochondrial	ACO2	7	7	12.4	46.132	85.424
Q9ULZ3	Apoptosis-associated speck-like protein containing a CARD	PYCARD	9	9	50.3	45.931	21.627
O00534	von Willebrand factor A domain-containing protein 5A	VWA5A	9	9	18.4	45.811	86.488
Q9Y5P6	Mannose-1-phosphate guanyltransferase beta	GMPPB	8	8	36.1	45.327	39.834
O95865	N(G),N(G)-dimethylarginine dimethylaminohydrolase 2	DDAH2	7	6	41.1	45.24	29.644
P0DP09;A0A0B4J2D9		IGKV1D-13	2	2	26.5	44.759	12.569
Q15185	Prostaglandin E synthase 3	PTGES3	7	7	41.9	44.71	18.697
P63151;Q66LE6;Q00005;Q9Y2T4	Serine/threonine-protein phosphatase 2A 55 kDa regulatory subunit B alpha isoform;Serine/threonine-protein phosphatase 2A 55 kDa regulatory subunit B delta isoform	PPP2R2A;PPP2R2D	10	10	35.8	44.58	51.691
Q9P2T1;P36959	GMP reductase 2	GMPR2	12	12	51.1	44.565	37.874
P28325	Cystatin-D	CST5	7	7	69	44.51	16.08
Q10567	AP-1 complex subunit beta-1	AP1B1	15	6	23.6	44.472	104.64
Q9BUF5	Tubulin beta-6 chain	TUBB6	8	1	25.6	44.469	49.857
P49327	Fatty acid synthase;[Acyl-carrier-protein] S-acetyltransferase;[Acyl-carrier-protein] S-malonyltransferase;3-oxoacyl-[acyl-carrier-protein] synthase;3-oxoacyl-[acyl-carrier-protein] reductase;3-hydroxyacyl-[acyl-carrier-protein] dehydratase;Enoyl-[acyl-carrier-protein] reductase;Oleoyl-[acyl-carrier-protein] hydrolase	FASN	9	9	6	44.46	273.42
P78371	T-complex protein 1 subunit beta	CCT2	15	15	39.8	44.132	57.488
P01782;P0DP04	Ig heavy chain V-III region DOB		6	3	62.7	43.928	12.945
O75531	Barrier-to-autointegration factor;Barrier-to-autointegration factor, N-terminally processed	BANF1	5	5	55.1	43.851	10.058
P30084	Enoyl-CoA hydratase, mitochondrial	ECHS1	5	5	22.8	43.713	31.387
Q99878;Q96KK5;Q9BTM1;Q16777;Q93077;Q7L7L0;Q6FI13;P20671;P0C0S8;P04908;Q96QV6;P16104;Q71UI9;P0C0S5;Q8IUE6	Histone H2A type 1-J;Histone H2A type 1-H;Histone H2A.J;Histone H2A type 2-C;Histone H2A type 1-C;Histone H2A type 3;Histone H2A type 2-A;Histone H2A type 1-D;Histone H2A type 1;Histone H2A type 1-B/E;Histone H2A type 1-A;Histone H2AX;Histone H2A.V;Histone H2A.Z	HIST1H2AJ;HIST1H2AH;H2AFJ;HIST2H2AC;HIST1H2AC;HIST3H2A;HIST2H2AA3;HIST1H2AD;HIST1H2AG;HIST1H2AB;HIST1H2AA;H2AFX;H2AFV;H2AFZ	4	4	32.8	43.435	13.936
A0A0C4DH38		IGHV5-51	4	2	46.2	43.144	12.674
O94760	N(G),N(G)-dimethylarginine dimethylaminohydrolase 1	DDAH1	12	11	58.9	43.085	31.121
P61978	Heterogeneous nuclear ribonucleoprotein K	HNRNPK	10	10	31.1	42.677	50.976
P17066;P48741	Heat shock 70 kDa protein 6;Putative heat shock 70 kDa protein 7	HSPA6;HSPA7	11	2	15.4	42.284	71.027
Q9BR76;A9Z1Z3	Coronin-1B	CORO1B	15	15	33.7	42.132	54.234
Q13740	CD166 antigen	ALCAM	15	15	38.3	41.666	65.102
O75223	Gamma-glutamylcyclotransferase	GGCT	8	8	63.8	41.492	21.007
P62328	Thymosin beta-4;Hematopoietic system regulatory peptide	TMSB4X	1	1	25	41.437	5.0526
P00568;Q9Y6K8	Adenylate kinase isoenzyme 1	AK1	10	10	64.4	40.611	21.635
P62826	GTP-binding nuclear protein Ran	RAN	12	12	50	40.323	24.423
Q14011	Cold-inducible RNA-binding protein	CIRBP	3	3	26.7	40.026	18.648
P31944	Caspase-14;Caspase-14 subunit p17, mature form;Caspase-14 subunit p10, mature form;Caspase-14 subunit p20, intermediate form;Caspase-14 subunit p8, intermediate form	CASP14	8	8	45.9	40.001	27.679
Q96GG9	DCN1-like protein 1	DCUN1D1	2	2	11.2	39.736	30.124
P36543;Q96A05	V-type proton ATPase subunit E 1	ATP6V1E1	7	7	44.2	39.708	26.145
P00491	Purine nucleoside phosphorylase	PNP	5	5	22.5	39.551	32.118
P15924	Desmoplakin	DSP	9	9	4.9	39.517	331.77
P68036;A0A1B0GUS4	Ubiquitin-conjugating enzyme E2 L3	UBE2L3	5	5	66.2	39.5	17.861
Q9P1F3	Costars family protein ABRACL	ABRACL	4	4	76.5	39.458	9.0564
P19338	Nucleolin	NCL	9	9	16.3	39.185	76.613
P60900	Proteasome subunit alpha type-6	PSMA6	9	9	45.5	39.144	27.399
Q96PD5;CON__ENSEMBL:ENSBTAP00000016285	N-acetylmuramoyl-L-alanine amidase	PGLYRP2	9	9	26.6	39.01	62.216
P09228	Cystatin-SA	CST2	8	3	43.3	38.933	16.445
P22102	Trifunctional purine biosynthetic protein adenosine-3;Phosphoribosylamine--glycine ligase;Phosphoribosylformylglycinamidine cyclo-ligase;Phosphoribosylglycinamide formyltransferase	GART	11	11	18.4	38.832	107.77
Q14247	Src substrate cortactin	CTTN	12	12	34.7	38.585	61.585
Q96NY7;Q9NZA1	Chloride intracellular channel protein 6	CLIC6	12	12	29.3	38.156	73.011
P35321	Cornifin-A	SPRR1A	4	1	61.8	38.15	9.8774
O14907	Tax1-binding protein 3	TAX1BP3	1	1	13.7	37.836	13.735
P62195;Q8NB90	26S protease regulatory subunit 8	PSMC5	6	6	19.2	37.827	45.626
P14780	Matrix metalloproteinase-9;67 kDa matrix metalloproteinase-9;82 kDa matrix metalloproteinase-9	MMP9	10	10	15.6	37.757	78.457
P25774	Cathepsin S	CTSS	6	6	23.3	37.755	37.495
P07476	Involucrin	IVL	13	13	30.9	37.674	68.478
Q92530	Proteasome inhibitor PI31 subunit	PSMF1	3	3	16.6	37.522	29.816
P29373	Cellular retinoic acid-binding protein 2	CRABP2	5	5	34.1	37.378	15.693
O43278	Kunitz-type protease inhibitor 1	SPINT1	6	6	13.6	37.248	58.397
O95361;Q309B1	Tripartite motif-containing protein 16	TRIM16	10	10	25.4	36.936	63.954
P52788	Spermine synthase	SMS	8	8	34.7	36.881	41.268
Q14126	Desmoglein-2	DSG2	7	7	7.9	36.851	122.29
O95861	3(2),5-bisphosphate nucleotidase 1	BPNT1	11	11	40.6	36.637	33.392
Q92499	ATP-dependent RNA helicase DDX1	DDX1	4	4	10	36.086	82.431
P04433;A0A0A0MRZ8	Ig kappa chain V-III region VG	IGKV3D-11	3	3	47	36.039	12.575
P04040	Catalase	CAT	10	10	30.4	35.883	59.755
P49419	Alpha-aminoadipic semialdehyde dehydrogenase	ALDH7A1	11	11	32.7	35.768	58.486
P55327	Tumor protein D52	TPD52	3	3	25	35.709	24.327
P46777	60S ribosomal protein L5	RPL5	11	11	42.4	35.606	34.362
Q5TFE4	5-nucleotidase domain-containing protein 1	NT5DC1	6	6	25.1	35.257	51.844
CON__P02754			2	2	15.4	35.006	18.281
P01599	Ig kappa chain V-I region Gal		3	2	26.5	34.897	12.778
P21291	Cysteine and glycine-rich protein 1	CSRP1	5	5	35.8	34.835	20.567
O43776	Asparagine--tRNA ligase, cytoplasmic	NARS	8	8	20.4	34.654	62.942
Q13838;O00148	Spliceosome RNA helicase DDX39B;ATP-dependent RNA helicase DDX39A	DDX39B;DDX39A	11	11	31.8	34.602	48.991
P02545;P20700;Q03252	Prelamin-A/C;Lamin-A/C	LMNA	18	18	34.5	34.556	74.139
Q8NBJ4	Golgi membrane protein 1	GOLM1	10	10	25.4	34.507	45.333
P38606	V-type proton ATPase catalytic subunit A	ATP6V1A	14	14	30.6	34.433	68.303
P53634	Dipeptidyl peptidase 1;Dipeptidyl peptidase 1 exclusion domain chain;Dipeptidyl peptidase 1 heavy chain;Dipeptidyl peptidase 1 light chain	CTSC	5	5	11.9	34.189	51.853
P22234	Multifunctional protein ADE2;Phosphoribosylaminoimidazole-succinocarboxamide synthase;Phosphoribosylaminoimidazole carboxylase	PAICS	7	7	25.9	34.01	47.079
P80217	Interferon-induced 35 kDa protein	IFI35	1	1	5.9	33.885	31.546
Q53EL6	Programmed cell death protein 4	PDCD4	11	11	38.4	33.768	51.735
E9PAV3;Q13765;Q9BZK3	Nascent polypeptide-associated complex subunit alpha, muscle-specific form;Nascent polypeptide-associated complex subunit alpha	NACA	3	3	2	33.7	205.42
P06576	ATP synthase subunit beta, mitochondrial	ATP5B	11	11	32.1	33.344	56.559
O43175	D-3-phosphoglycerate dehydrogenase	PHGDH	10	10	22	33.307	56.65
P13667	Protein disulfide-isomerase A4	PDIA4	9	9	18.4	32.937	72.932
Q13404	Ubiquitin-conjugating enzyme E2 variant 1	UBE2V1	7	2	41.5	32.829	16.495
P09210	Glutathione S-transferase A2	GSTA2	12	2	55.4	32.815	25.664
P05164;P11678	Myeloperoxidase;Myeloperoxidase;89 kDa myeloperoxidase;84 kDa myeloperoxidase;Myeloperoxidase light chain;Myeloperoxidase heavy chain	MPO	9	9	15.6	32.586	83.868
Q9NTK5	Obg-like ATPase 1	OLA1	9	9	36.4	32.514	44.743
P41222	Prostaglandin-H2 D-isomerase	PTGDS	2	2	17.4	32.499	21.029
P37108	Signal recognition particle 14 kDa protein	SRP14	2	2	17.6	31.685	14.57
Q9NQR4	Omega-amidase NIT2	NIT2	12	12	59.1	31.657	30.608
Q14376	UDP-glucose 4-epimerase	GALE	9	9	57.5	31.651	38.281
P50502;Q8IZP2;Q8NFI4	Hsc70-interacting protein;Putative protein FAM10A4;Putative protein FAM10A5	ST13;ST13P4;ST13P5	7	7	23	31.398	41.331
Q96QK1	Vacuolar protein sorting-associated protein 35	VPS35	12	12	20.5	30.802	91.706
Q9H4G0	Band 4.1-like protein 1	EPB41L1	7	7	13.3	30.729	98.502
Q9GZZ9	Ubiquitin-like modifier-activating enzyme 5	UBA5	1	1	6.2	30.549	44.863
P11586	C-1-tetrahydrofolate synthase, cytoplasmic;Methylenetetrahydrofolate dehydrogenase;Methenyltetrahydrofolate cyclohydrolase;Formyltetrahydrofolate synthetase;C-1-tetrahydrofolate synthase, cytoplasmic, N-terminally processed	MTHFD1	17	17	29.4	30.324	101.56
Q8TE77	Protein phosphatase Slingshot homolog 3	SSH3	14	14	27.9	30.251	72.995
Q08623	Pseudouridine-5-phosphatase	HDHD1	6	6	52.6	30.214	25.249
P61088;Q5JXB2	Ubiquitin-conjugating enzyme E2 N	UBE2N	7	7	65.1	30.056	17.138
Q14002	Carcinoembryonic antigen-related cell adhesion molecule 7	CEACAM7	5	5	26.4	29.913	29.379
O00303	Eukaryotic translation initiation factor 3 subunit F	EIF3F	1	1	5.3	29.812	37.563
O15145	Actin-related protein 2/3 complex subunit 3	ARPC3	8	8	56.2	29.638	20.546
Q3LXA3	Bifunctional ATP-dependent dihydroxyacetone kinase/FAD-AMP lyase (cyclizing);ATP-dependent dihydroxyacetone kinase;FAD-AMP lyase (cyclizing)	DAK	8	8	23.8	29.621	58.946
A0A0C4DH34		IGHV4-28	2	2	23.1	29.585	13.124
Q6UXB2	VEGF coregulated chemokine 1	CXCL17	3	3	16.8	29.509	13.819
P15559	NAD(P)H dehydrogenase [quinone] 1	NQO1	9	9	46.7	29.136	30.867
Q92597	Protein NDRG1	NDRG1	8	8	39.8	29.064	42.835
Q8N1Q1	Carbonic anhydrase 13	CA13	7	7	46.9	28.815	29.443
P29508	Serpin B3	SERPINB3	6	1	17.9	28.72	44.564
P28799	Granulins;Acrogranin;Paragranulin;Granulin-1;Granulin-2;Granulin-3;Granulin-4;Granulin-5;Granulin-6;Granulin-7	GRN	7	7	15.7	28.606	63.544
P09972	Fructose-bisphosphate aldolase C	ALDOC	5	1	20.6	28.517	39.455
P14923	Junction plakoglobin	JUP	10	8	17.9	28.316	81.744
Q8TAX7	Mucin-7	MUC7	3	3	9.3	28.171	39.158
Q9Y2V2	Calcium-regulated heat stable protein 1	CARHSP1	4	4	51	28.148	15.892
Q8TCD5	5(3)-deoxyribonucleotidase, cytosolic type	NT5C	5	5	34.8	28.047	23.382
P49591	Serine--tRNA ligase, cytoplasmic	SARS	9	9	29	28.03	58.777
Q9NYL9	Tropomodulin-3	TMOD3	5	5	26.1	27.978	39.594
P22792	Carboxypeptidase N subunit 2	CPN2	2	2	8.8	27.715	60.556
P52597	Heterogeneous nuclear ribonucleoprotein F;Heterogeneous nuclear ribonucleoprotein F, N-terminally processed	HNRNPF	2	1	8.2	27.714	45.671
P24666	Low molecular weight phosphotyrosine protein phosphatase	ACP1	3	3	25.9	27.707	18.042
P02814	Submaxillary gland androgen-regulated protein 3B;Peptide P-A;Peptide D1A	SMR3B	2	2	65.8	27.699	8.1875
P55058	Phospholipid transfer protein	PLTP	4	4	14.6	27.442	54.739
P55011	Solute carrier family 12 member 2	SLC12A2	2	2	2.8	27.237	131.45
P09455	Retinol-binding protein 1	RBP1	4	4	32.6	27.14	15.85
P49354	Protein farnesyltransferase/geranylgeranyltransferase type-1 subunit alpha	FNTA	10	10	38	27.105	44.408
O95352	Ubiquitin-like modifier-activating enzyme ATG7	ATG7	2	2	5.1	26.916	77.959
Q9UK22	F-box only protein 2	FBXO2	4	4	22	26.577	33.327
P09417	Dihydropteridine reductase	QDPR	8	8	40.6	26.576	25.789
Q15293	Reticulocalbin-1	RCN1	7	7	31.4	26.383	38.89
P26447	Protein S100-A4	S100A4	7	7	47.5	26.345	11.728
Q9Y490	Talin-1	TLN1	18	18	12.4	26.341	269.76
P63208	S-phase kinase-associated protein 1	SKP1	6	6	42.9	26.248	18.658
Q96BW5	Phosphotriesterase-related protein	PTER	5	5	25.2	26.151	39.017
O75891;Q3SY69	Cytosolic 10-formyltetrahydrofolate dehydrogenase	ALDH1L1	14	14	22.2	26.011	98.828
Q12765	Secernin-1	SCRN1	9	9	26.6	25.825	46.382
P55210	Caspase-7;Caspase-7 subunit p20;Caspase-7 subunit p11	CASP7	10	10	47.9	25.73	34.276
Q13217	DnaJ homolog subfamily C member 3	DNAJC3	9	9	23.4	25.724	57.579
P32455	Interferon-induced guanylate-binding protein 1	GBP1	12	8	30.4	25.656	67.93
Q9UJ70	N-acetyl-D-glucosamine kinase	NAGK	10	10	39.2	25.479	37.375
P61916	Epididymal secretory protein E1	NPC2	7	7	61.6	25.332	16.57
Q96FV2	Secernin-2	SCRN2	6	6	29.2	25.185	46.596
Q03591;Q9BXR6	Complement factor H-related protein 1	CFHR1	9	2	40.9	25.165	37.65
Q99880;Q99879;Q99877;Q93079;Q5QNW6;Q16778;P62807;P58876;P57053;P33778;P23527;P06899;O60814;Q8N257;Q96A08	Histone H2B type 1-L;Histone H2B type 1-M;Histone H2B type 1-N;Histone H2B type 1-H;Histone H2B type 2-F;Histone H2B type 2-E;Histone H2B type 1-C/E/F/G/I;Histone H2B type 1-D;Histone H2B type F-S;Histone H2B type 1-B;Histone H2B type 1-O;Histone H2B type 1-J;Histone H2B type 1-K;Histone H2B type 3-B;Histone H2B type 1-A	HIST1H2BL;HIST1H2BM;HIST1H2BN;HIST1H2BH;HIST2H2BF;HIST2H2BE;HIST1H2BC;HIST1H2BD;H2BFS;HIST1H2BB;HIST1H2BO;HIST1H2BJ;HIST1H2BK;HIST3H2BB;HIST1H2BA	3	3	26.2	25.068	13.952
Q7Z4W1	L-xylulose reductase	DCXR	4	4	27.9	24.906	25.913
Q9UJU6	Drebrin-like protein	DBNL	7	7	21.6	24.807	48.207
P04430	Ig kappa chain V-I region BAN		2	2	26.5	24.639	12.618
Q9UKK9	ADP-sugar pyrophosphatase	NUDT5	7	7	32.9	24.586	24.327
O43768	Alpha-endosulfine	ENSA	4	4	43.8	24.51	13.389
Q13790	Apolipoprotein F	APOF	2	2	14.7	24.503	35.399
P42574	Caspase-3;Caspase-3 subunit p17;Caspase-3 subunit p12	CASP3	9	9	32.1	24.365	31.608
O14773	Tripeptidyl-peptidase 1	TPP1	6	6	19.5	24.177	61.247
P05161	Ubiquitin-like protein ISG15	ISG15	2	2	26.1	24.143	17.887
P35221;P26232	Catenin alpha-1	CTNNA1	6	6	16.6	24.143	100.07
P43686	26S protease regulatory subunit 6B	PSMC4	8	8	28.9	24.122	47.366
P84243;Q71DI3;Q16695;Q6NXT2	Histone H3.3;Histone H3.2;Histone H3.1t;Histone H3.3C	H3F3A;HIST2H3A;HIST3H3;H3F3C	4	1	34.6	24.093	15.328
P26599	Polypyrimidine tract-binding protein 1	PTBP1	6	6	17.1	24.074	57.221
Q15907	Ras-related protein Rab-11B	RAB11B	10	1	46.3	24.058	24.488
Q9P289;O00506	Serine/threonine-protein kinase 26;Serine/threonine-protein kinase 25	STK26;STK25	6	4	23.3	24.021	46.528
P00736	Complement C1r subcomponent;Complement C1r subcomponent heavy chain;Complement C1r subcomponent light chain	C1R	8	8	19.4	24.011	80.118
P33764	Protein S100-A3	S100A3	2	2	20.8	23.758	11.713
P36578	60S ribosomal protein L4	RPL4	6	6	21.8	23.455	47.697
P23284	Peptidyl-prolyl cis-trans isomerase B	PPIB	8	8	37	23.242	23.742
P30047	GTP cyclohydrolase 1 feedback regulatory protein	GCHFR	6	6	88.1	23.204	9.6981
A0A087WW87;P01614	Ig kappa chain V-II region Cum	IGKV2-40	4	2	43	23.031	13.31
Q9H444;P59074;Q96CF2	Charged multivesicular body protein 4b	CHMP4B	9	9	38.8	22.844	24.95
P55957	BH3-interacting domain death agonist;BH3-interacting domain death agonist p15;BH3-interacting domain death agonist p13;BH3-interacting domain death agonist p11	BID	4	4	30.3	22.696	21.994
P05546;CON__ENSEMBL:ENSBTAP00000018574	Heparin cofactor 2	SERPIND1	9	9	22.2	22.566	57.07
P13861	cAMP-dependent protein kinase type II-alpha regulatory subunit	PRKAR2A	6	6	22.5	22.404	45.518
A0A0C4DH35		IGHV3-35	1	1	9.4	22.143	12.81
Q9H008	Phospholysine phosphohistidine inorganic pyrophosphate phosphatase	LHPP	5	5	28.9	22.113	29.165
P17980	26S protease regulatory subunit 6A	PSMC3	7	7	31.2	22.018	49.203
P07437;A6NNZ2	Tubulin beta chain	TUBB	25	4	70.7	21.975	49.67
P00918	Carbonic anhydrase 2	CA2	8	8	44.2	21.772	29.246
O43708	Maleylacetoacetate isomerase	GSTZ1	3	3	21.8	21.724	24.212
Q04446	1,4-alpha-glucan-branching enzyme	GBE1	9	9	21.2	21.709	80.473
P36405	ADP-ribosylation factor-like protein 3	ARL3	7	7	49.5	21.636	20.455
A0A0C4DH73;P01611	Ig kappa chain V-I region Wes	IGKV1-12	2	0	26.5	21.616	12.645
O15305;Q92871	Phosphomannomutase 2	PMM2	6	6	37	21.602	28.082
Q9BWD1	Acetyl-CoA acetyltransferase, cytosolic	ACAT2	6	6	24.7	21.566	41.35
Q02790	Peptidyl-prolyl cis-trans isomerase FKBP4;Peptidyl-prolyl cis-trans isomerase FKBP4, N-terminally processed	FKBP4	9	9	25.9	21.517	51.804
Q8TAX9	Gasdermin-B	GSDMB	6	6	18.2	21.504	46.786
Q9UBG3	Cornulin	CRNN	3	3	10.7	21.483	53.533
A0A0B4J1V1;P01763;P01762	Ig heavy chain V-III region WEA;Ig heavy chain V-III region TRO	IGHV3-21	6	1	44.4	21.423	12.839
O15511	Actin-related protein 2/3 complex subunit 5	ARPC5	5	5	51.7	21.364	16.32
CON__P78385;CON__Q6NT21;P78385	Keratin, type II cuticular Hb3	KRT83	30	1	59	21.319	54.214
Q9UNZ2	NSFL1 cofactor p47	NSFL1C	7	7	23.2	21.06	40.572
P60953	Cell division control protein 42 homolog	CDC42	9	8	62.3	20.985	21.258
P47897	Glutamine--tRNA ligase	QARS	5	5	11	20.803	87.798
Q13813	Spectrin alpha chain, non-erythrocytic 1	SPTAN1	13	13	8.3	20.633	284.54
O95396	Adenylyltransferase and sulfurtransferase MOCS3;Molybdopterin-synthase adenylyltransferase;Molybdopterin-synthase sulfurtransferase	MOCS3	1	1	5.2	20.627	49.669
Q13200	26S proteasome non-ATPase regulatory subunit 2	PSMD2	5	5	8.9	20.568	100.2
Q16774	Guanylate kinase	GUK1	2	2	19.3	20.478	21.725
P11940;Q9H361;Q4VXU2;Q13310;Q5JQF8	Polyadenylate-binding protein 1;Polyadenylate-binding protein 3;Polyadenylate-binding protein 1-like	PABPC1;PABPC3;PABPC1L	7	7	11.5	20.453	70.67
P54578	Ubiquitin carboxyl-terminal hydrolase 14	USP14	9	9	27.9	20.358	56.068
P13010	X-ray repair cross-complementing protein 5	XRCC5	9	9	19	20.297	82.704
CON__O76011			16	1	55.1	19.905	44.689
P25325	3-mercaptopyruvate sulfurtransferase	MPST	8	8	34.3	19.87	33.178
CON__Q04695;Q04695	Keratin, type I cytoskeletal 17	KRT17	20	1	35.2	19.374	48.105
P0DJI8;P0DJI9	Serum amyloid A-1 protein;Amyloid protein A;Serum amyloid protein A(2-104);Serum amyloid protein A(3-104);Serum amyloid protein A(2-103);Serum amyloid protein A(2-102);Serum amyloid protein A(4-101);Serum amyloid A-2 protein	SAA1;SAA2	2	2	27.9	19.354	13.532
Q9H6S3	Epidermal growth factor receptor kinase substrate 8-like protein 2	EPS8L2	6	6	9.1	19.161	80.62
O60749;Q13596	Sorting nexin-2	SNX2	5	5	13.5	19.155	58.47
P14174	Macrophage migration inhibitory factor	MIF	3	3	35.7	19.109	12.476
A0A0A0MS15		IGHV3-49	7	3	46.2	19.07	13.056
P23083	Ig heavy chain V-I region V35		4	3	35	18.909	13.085
Q92743	Serine protease HTRA1	HTRA1	5	5	16.5	18.834	51.286
P50991	T-complex protein 1 subunit delta	CCT4	10	10	29.3	18.605	57.924
P02751	Fibronectin;Anastellin;Ugl-Y1;Ugl-Y2;Ugl-Y3	FN1	9	9	4.3	18.56	272.32
Q9UEW8	STE20/SPS1-related proline-alanine-rich protein kinase	STK39	6	6	17.2	18.557	59.473
P49902	Cytosolic purine 5-nucleotidase	NT5C2	7	7	20.7	18.543	64.969
O00391	Sulfhydryl oxidase 1	QSOX1	9	9	16.2	18.449	82.577
P59666;P59665	Neutrophil defensin 3;HP 3-56;Neutrophil defensin 2;Neutrophil defensin 1;HP 1-56;Neutrophil defensin 2	DEFA3;DEFA1	5	5	53.2	18.36	10.245
Q14134	Tripartite motif-containing protein 29	TRIM29	7	7	14.1	18.333	65.834
P05120	Plasminogen activator inhibitor 2	SERPINB2	10	10	30.6	18.223	46.596
P13987	CD59 glycoprotein	CD59	3	3	25	18.211	14.177
O43653	Prostate stem cell antigen	PSCA	4	4	26.3	18.057	11.959
P63220	40S ribosomal protein S21	RPS21	4	4	59	17.821	9.1113
P17812;Q9NRF8	CTP synthase 1	CTPS1	8	8	18.4	17.752	66.69
O75396	Vesicle-trafficking protein SEC22b	SEC22B	2	2	10.2	17.546	24.593
P02747	Complement C1q subcomponent subunit C	C1QC	2	2	12.2	17.477	25.773
Q02878	60S ribosomal protein L6	RPL6	6	6	25	17.398	32.728
Q14166	Tubulin--tyrosine ligase-like protein 12	TTLL12	9	9	27.6	17.25	74.403
P12429	Annexin A3	ANXA3	8	8	32.5	17.181	36.375
P20591;P20592	Interferon-induced GTP-binding protein Mx1;Interferon-induced GTP-binding protein Mx1, N-terminally processed	MX1	8	8	15.9	17.09	75.519
P14324	Farnesyl pyrophosphate synthase	FDPS	7	7	24.6	17.072	48.275
A0A0J9YX35			4	3	41	17.037	12.822
P16083	Ribosyldihydronicotinamide dehydrogenase [quinone]	NQO2	7	7	55.8	16.967	25.918
O14980	Exportin-1	XPO1	7	7	11.8	16.894	123.38
P01817	Ig heavy chain V-II region MCE		1	1	11.8	16.884	13.231
P49588	Alanine--tRNA ligase, cytoplasmic	AARS	7	7	15	16.835	106.81
Q9H3S4	Thiamin pyrophosphokinase 1	TPK1	3	3	25.5	16.816	27.265
O60784	Target of Myb protein 1	TOM1	4	4	17.5	16.776	53.818
P28482	Mitogen-activated protein kinase 1	MAPK1	8	5	30.6	16.75	41.389
P13284	Gamma-interferon-inducible lysosomal thiol reductase	IFI30	3	3	19.6	16.732	27.963
Q16222;Q3KQV9	UDP-N-acetylhexosamine pyrophosphorylase;UDP-N-acetylgalactosamine pyrophosphorylase;UDP-N-acetylglucosamine pyrophosphorylase	UAP1	8	8	22	16.581	58.768
P48444	Coatomer subunit delta	ARCN1	10	10	21.1	16.571	57.21
Q9BW30	Tubulin polymerization-promoting protein family member 3	TPPP3	3	3	21.6	16.55	18.985
P29966	Myristoylated alanine-rich C-kinase substrate	MARCKS	6	6	29.8	16.52	31.554
P43487;Q9C010	Ran-specific GTPase-activating protein	RANBP1	5	5	30.3	16.297	23.31
Q6GMV3	Putative peptidyl-tRNA hydrolase PTRHD1	PTRHD1	6	6	70	16.285	15.805
P63000;P60763	Ras-related C3 botulinum toxin substrate 1;Ras-related C3 botulinum toxin substrate 3	RAC1;RAC3	5	3	39.1	16.221	21.45
P03952;P03951	Plasma kallikrein;Plasma kallikrein heavy chain;Plasma kallikrein light chain	KLKB1	8	8	13.8	16.087	71.369
Q96FJ2;P63167	Dynein light chain 2, cytoplasmic;Dynein light chain 1, cytoplasmic	DYNLL2;DYNLL1	3	3	25.8	16.001	10.35
O75436	Vacuolar protein sorting-associated protein 26A	VPS26A	3	3	14.1	15.917	38.169
A0A0B4J1U7		IGHV6-1	3	3	31.4	15.881	13.481
P27169	Serum paraoxonase/arylesterase 1	PON1	8	8	35.8	15.833	39.731
P06312	Ig kappa chain V-IV region	IGKV4-1	3	3	24.8	15.812	13.38
P32456	Interferon-induced guanylate-binding protein 2	GBP2	10	7	25	15.805	67.208
O95394	Phosphoacetylglucosamine mutase	PGM3	8	8	19.7	15.795	59.851
Q9ULA0	Aspartyl aminopeptidase	DNPEP	5	5	12.4	15.493	52.428
P05455	Lupus La protein	SSB	6	6	17.6	15.442	46.836
P05543;CON__Q9TT36	Thyroxine-binding globulin	SERPINA7	8	8	26.5	15.414	46.324
Q96C19	EF-hand domain-containing protein D2	EFHD2	6	5	29.2	15.412	26.697
O75629	Protein CREG1	CREG1	2	2	15	15.358	24.074
Q92817	Envoplakin	EVPL	6	6	4.5	15.358	231.6
P05023;P13637;P50993;Q13733;P20648;P54707	Sodium/potassium-transporting ATPase subunit alpha-1	ATP1A1	9	9	10.7	15.272	112.89
Q99460	26S proteasome non-ATPase regulatory subunit 1	PSMD1	6	6	10.9	15.232	105.84
CON__Q14525;Q14525	Keratin, type I cuticular Ha3-II	KRT33B	23	4	62.1	15.113	46.213
Q9UI12	V-type proton ATPase subunit H	ATP6V1H	2	2	6.6	15.104	55.882
O14579	Coatomer subunit epsilon	COPE	5	5	38.3	14.895	34.482
O75351;Q6PIW4	Vacuolar protein sorting-associated protein 4B	VPS4B	10	8	29.1	14.814	49.301
Q13510	Acid ceramidase;Acid ceramidase subunit alpha;Acid ceramidase subunit beta	ASAH1	7	7	18.5	14.77	44.659
Q7Z4S6	Kinesin-like protein KIF21A	KIF21A	7	7	6.8	14.745	187.18
Q7KZF4	Staphylococcal nuclease domain-containing protein 1	SND1	8	8	14	14.737	102
P01766	Ig heavy chain V-III region BRO		4	2	41.4	14.689	12.506
P16930	Fumarylacetoacetase	FAH	6	6	22	14.673	46.374
P50225;P50226	Sulfotransferase 1A1;Sulfotransferase 1A2	SULT1A1;SULT1A2	7	3	36.9	14.665	34.165
P26038	Moesin	MSN	17	6	28.2	14.605	67.819
P14866	Heterogeneous nuclear ribonucleoprotein L	HNRNPL	5	5	13.9	14.594	64.132
P60842	Eukaryotic initiation factor 4A-I	EIF4A1	11	5	34.5	14.54	46.153
P40306	Proteasome subunit beta type-10	PSMB10	7	7	33	14.512	28.936
P07686	Beta-hexosaminidase subunit beta;Beta-hexosaminidase subunit beta chain B;Beta-hexosaminidase subunit beta chain A	HEXB	7	7	21.4	14.487	63.111
P63313	Thymosin beta-10	TMSB10	1	1	31.8	14.442	5.0256
Q6IBS0	Twinfilin-2	TWF2	6	5	29.5	14.421	39.548
P09382	Galectin-1	LGALS1	2	2	24.4	14.298	14.716
Q92696	Geranylgeranyl transferase type-2 subunit alpha	RABGGTA	4	4	11.3	14.254	65.071
Q99584	Protein S100-A13	S100A13	4	4	40.8	14.249	11.471
P35080	Profilin-2	PFN2	3	3	26.4	14.207	15.046
Q6UXB3	Ly6/PLAUR domain-containing protein 2	LYPD2	1	1	11.2	14.093	13.115
P61106	Ras-related protein Rab-14	RAB14	7	7	42.8	14.01	23.897
Q5SRE7	Phytanoyl-CoA dioxygenase domain-containing protein 1	PHYHD1	7	7	33.3	13.951	32.41
O75828	Carbonyl reductase [NADPH] 3	CBR3	8	6	43	13.673	30.85
P07711	Cathepsin L1;Cathepsin L1 heavy chain;Cathepsin L1 light chain	CTSL	3	3	17.7	13.67	37.564
Q8IZ83	Aldehyde dehydrogenase family 16 member A1	ALDH16A1	6	6	11.5	13.67	85.126
P0DP03;P01768	Ig heavy chain V-III region CAM		5	0	41	13.657	12.947
Q15102	Platelet-activating factor acetylhydrolase IB subunit gamma	PAFAH1B3	6	6	41.1	13.648	25.734
Q9BRK5	45 kDa calcium-binding protein	SDF4	4	4	19.1	13.572	41.806
P01701	Ig lambda chain V-I region NEW		4	4	42.7	13.527	12.249
P53004	Biliverdin reductase A	BLVRA	8	8	36.1	13.356	33.428
Q99832	T-complex protein 1 subunit eta	CCT7	6	6	14	13.331	59.366
A0A0B4J1V0		IGHV3-15	7	3	43.7	13.28	12.926
Q9BV20	Methylthioribose-1-phosphate isomerase	MRI1	6	6	31.4	13.234	39.149
Q9Y3D6	Mitochondrial fission 1 protein	FIS1	1	1	10.5	13.127	16.937
Q07020	60S ribosomal protein L18	RPL18	2	2	13.8	13.123	21.634
P62241	40S ribosomal protein S8	RPS8	6	6	30.8	13.071	24.205
P62805	Histone H4	HIST1H4A	6	6	43.7	13.069	11.367
P23588	Eukaryotic translation initiation factor 4B	EIF4B	5	5	16.9	13.053	69.15
Q8NCL4	Polypeptide N-acetylgalactosaminyltransferase 6	GALNT6	5	5	15	13.047	71.158
P07357	Complement component C8 alpha chain	C8A	4	4	8	13.027	65.163
P62495	Eukaryotic peptide chain release factor subunit 1	ETF1	5	5	13.7	13.011	49.03
P24158	Myeloblastin	PRTN3	4	4	20.7	12.901	27.807
P53597	Succinyl-CoA ligase [ADP/GDP-forming] subunit alpha, mitochondrial	SUCLG1	2	2	7.2	12.887	36.249
O00204	Sulfotransferase family cytosolic 2B member 1	SULT2B1	2	2	9.3	12.849	41.307
Q2VIR3;P41091	Putative eukaryotic translation initiation factor 2 subunit 3-like protein;Eukaryotic translation initiation factor 2 subunit 3	EIF2S3L;EIF2S3	3	3	8.7	12.741	51.228
Q03154	Aminoacylase-1	ACY1	6	6	24.5	12.724	45.884
P54727	UV excision repair protein RAD23 homolog B	RAD23B	9	7	31.3	12.619	43.171
Q01130	Serine/arginine-rich splicing factor 2	SRSF2	2	2	12.2	12.602	25.476
Q15366;P57721	Poly(rC)-binding protein 2	PCBP2	7	4	25.5	12.596	38.58
Q99439	Calponin-2	CNN2	1	1	5.5	12.533	33.697
Q9NX46	Poly(ADP-ribose) glycohydrolase ARH3	ADPRHL2	3	3	17.6	12.498	38.946
O75884	Putative hydrolase RBBP9	RBBP9	6	6	50	12.429	21
P00739	Haptoglobin-related protein	HPR	21	5	52	12.408	39.029
P15880	40S ribosomal protein S2	RPS2	5	5	22.5	12.398	31.324
Q86X76	Nitrilase homolog 1	NIT1	5	5	22.6	12.374	35.896
P51580	Thiopurine S-methyltransferase	TPMT	3	3	11	12.373	28.18
Q96HN2	Putative adenosylhomocysteinase 3	AHCYL2	7	3	16.4	12.267	66.72
CON__P08730-1			14	2	27	12.169	47.754
O15231	Zinc finger protein 185	ZNF185	8	8	17.7	12.076	73.525
Q9BW04	Specifically androgen-regulated gene protein	SARG	7	7	19.8	12.034	63.964
Q9BUT1	3-hydroxybutyrate dehydrogenase type 2	BDH2	5	5	35.9	12.03	26.724
P50452;P50453	Serpin B8	SERPINB8	8	6	22.5	11.996	42.766
Q13442	28 kDa heat- and acid-stable phosphoprotein	PDAP1	1	1	8.8	11.987	20.63
O00232	26S proteasome non-ATPase regulatory subunit 12	PSMD12	4	4	12.5	11.929	52.904
Q15642	Cdc42-interacting protein 4	TRIP10	7	7	14.8	11.675	68.351
Q9H2H8	Peptidyl-prolyl cis-trans isomerase-like 3	PPIL3	3	3	19.9	11.656	18.154
O60610	Protein diaphanous homolog 1	DIAPH1	5	5	5.7	11.548	141.35
O00231	26S proteasome non-ATPase regulatory subunit 11	PSMD11	8	8	23.2	11.537	47.463
O75936	Gamma-butyrobetaine dioxygenase	BBOX1	6	6	24.3	11.454	44.714
P62913	60S ribosomal protein L11	RPL11	2	2	12.9	11.291	20.252
P07358	Complement component C8 beta chain	C8B	8	8	17.9	11.277	67.046
O43598	2-deoxynucleoside 5-phosphate N-hydrolase 1	DNPH1	4	4	40.8	11.228	19.108
Q00169	Phosphatidylinositol transfer protein alpha isoform	PITPNA	5	4	30	11.16	31.806
P55209	Nucleosome assembly protein 1-like 1	NAP1L1	4	3	17.9	11.118	45.374
Q9Y3F4	Serine-threonine kinase receptor-associated protein	STRAP	8	8	33.1	11.089	38.438
P62333	26S protease regulatory subunit 10B	PSMC6	6	6	19.5	11.085	44.172
Q92747	Actin-related protein 2/3 complex subunit 1A	ARPC1A	6	5	20.8	11.084	41.569
A0A075B6K4		IGLV3-10	4	1	34.8	10.957	12.441
CON__Q14532;Q14532	Keratin, type I cuticular Ha2	KRT32	10	5	21.4	10.901	50.319
Q14204	Cytoplasmic dynein 1 heavy chain 1	DYNC1H1	6	6	2.1	10.869	532.4
P61604	10 kDa heat shock protein, mitochondrial	HSPE1	6	6	59.8	10.833	10.932
Q14116	Interleukin-18	IL18	2	2	16.1	10.804	22.326
P01764	Ig heavy chain V-III region 23	IGHV3-23	5	1	41	10.67	12.582
P51149	Ras-related protein Rab-7a	RAB7A	4	4	29	10.586	23.489
Q96IJ6	Mannose-1-phosphate guanyltransferase alpha	GMPPA	5	5	22.1	10.579	46.291
Q15056	Eukaryotic translation initiation factor 4H	EIF4H	5	5	38.3	10.516	27.385
P15170	Eukaryotic peptide chain release factor GTP-binding subunit ERF3A	GSPT1	9	4	26.5	10.508	55.755
P01814	Ig heavy chain V-II region OU		2	1	30.3	10.376	13.26
O95171	Sciellin	SCEL	11	11	17.2	10.318	77.551
CON__Q2UVX4			15	3	7.6	10.305	187.37
P02746	Complement C1q subcomponent subunit B	C1QB	4	4	19.8	10.284	26.721
P35998	26S protease regulatory subunit 7	PSMC2	8	8	20.3	10.275	48.633
P22352	Glutathione peroxidase 3	GPX3	5	5	29.2	10.249	25.552
CON__ENSEMBL:ENSBTAP00000038253			16	2	19.6	10.218	63.165
Q9BY32	Inosine triphosphate pyrophosphatase	ITPA	6	6	32	10.083	21.445
Q96FQ6	Protein S100-A16	S100A16	4	4	51.5	10.074	11.801
P61313	60S ribosomal protein L15	RPL15	7	7	29.9	10.041	24.146
Q8WVQ1	Soluble calcium-activated nucleotidase 1	CANT1	4	4	18.7	10.04	44.839
P01700	Ig lambda chain V-I region HA		3	1	29.1	10.004	12.283
P31943;P55795	Heterogeneous nuclear ribonucleoprotein H;Heterogeneous nuclear ribonucleoprotein H, N-terminally processed	HNRNPH1	3	2	13.1	10.002	49.229
Q99598	Translin-associated protein X	TSNAX	6	6	29.7	9.9877	33.112
P23141	Liver carboxylesterase 1	CES1	5	5	12.7	9.9655	62.52
P35606	Coatomer subunit beta	COPB2	7	7	14.8	9.9394	102.49
Q92882	Osteoclast-stimulating factor 1	OSTF1	4	4	28	9.9215	23.787
Q8WXI7	Mucin-16	MUC16	5	5	1	9.8996	1519.2
O95968	Secretoglobin family 1D member 1	SCGB1D1	4	4	33.3	9.8733	9.898
O15247	Chloride intracellular channel protein 2	CLIC2	2	2	11.7	9.8188	28.356
P35219	Carbonic anhydrase-related protein	CA8	2	2	13.8	9.814	32.973
CON__P20930;P20930	Filaggrin	FLG	7	7	4	9.8067	435.16
Q14019	Coactosin-like protein	COTL1	3	3	35.9	9.7961	15.945
Q9NZN3;Q9H4M9;Q9H223;Q9NZN4	EH domain-containing protein 3;EH domain-containing protein 1	EHD3;EHD1	6	6	17.4	9.7803	60.886
P05783	Keratin, type I cytoskeletal 18	KRT18	6	2	16.7	9.7641	48.057
P31153;Q00266	S-adenosylmethionine synthase isoform type-2	MAT2A	5	5	18.2	9.7393	43.66
P62873;Q9HAV0;P62879;P16520	Guanine nucleotide-binding protein G(I)/G(S)/G(T) subunit beta-1;Guanine nucleotide-binding protein subunit beta-4;Guanine nucleotide-binding protein G(I)/G(S)/G(T) subunit beta-2	GNB1;GNB4;GNB2	4	4	13.2	9.7152	37.377
Q9Y365	PCTP-like protein	STARD10	7	7	25.4	9.7101	33.048
Q99574	Neuroserpin	SERPINI1	5	5	17.1	9.6496	46.426
P30040	Endoplasmic reticulum resident protein 29	ERP29	5	5	23	9.6379	28.993
P15328	Folate receptor alpha	FOLR1	6	6	19.1	9.5208	29.819
P08571	Monocyte differentiation antigen CD14;Monocyte differentiation antigen CD14, urinary form;Monocyte differentiation antigen CD14, membrane-bound form	CD14	7	7	22.1	9.4529	40.076
P00492	Hypoxanthine-guanine phosphoribosyltransferase	HPRT1	7	7	38.1	9.3928	24.579
Q9Y6Q5;Q9BXS5	AP-1 complex subunit mu-2	AP1M2	5	5	13	9.351	48.108
O14979	Heterogeneous nuclear ribonucleoprotein D-like	HNRNPDL	3	1	6.2	9.3456	46.437
P28072	Proteasome subunit beta type-6	PSMB6	5	5	32.2	9.3091	25.357
O75832	26S proteasome non-ATPase regulatory subunit 10	PSMD10	3	3	28.3	9.2581	24.428
P15531	Nucleoside diphosphate kinase A	NME1	8	4	74.3	9.2578	17.149
P27105	Erythrocyte band 7 integral membrane protein	STOM	2	2	17.4	9.2396	31.73
P54920;Q9H115	Alpha-soluble NSF attachment protein	NAPA	5	5	22.4	9.2298	33.232
P50583	Bis(5-nucleosyl)-tetraphosphatase [asymmetrical]	NUDT2	2	2	25.9	9.1963	16.829
Q9NZL9	Methionine adenosyltransferase 2 subunit beta	MAT2B	5	5	21.6	9.1534	37.551
P02649	Apolipoprotein E	APOE	4	4	15.8	9.1064	36.154
P35542	Serum amyloid A-4 protein	SAA4	3	3	33.1	9.0858	14.746
O75347	Tubulin-specific chaperone A	TBCA	6	6	45.4	9.0786	12.855
O43813	LanC-like protein 1	LANCL1	4	4	16	9.0497	45.283
O14791	Apolipoprotein L1	APOL1	3	3	12.6	9.0147	43.974
Q15084	Protein disulfide-isomerase A6	PDIA6	3	3	10.7	8.9673	48.121
Q8IWE2	Protein NOXP20	FAM114A1	2	2	4.4	8.9402	60.741
P12259	Coagulation factor V;Coagulation factor V heavy chain;Coagulation factor V light chain	F5	8	7	4.5	8.9187	251.7
P23142;CON__ENSEMBL:ENSBTAP00000016046	Fibulin-1	FBLN1	3	3	5.5	8.9123	77.213
P01714	Ig lambda chain V-III region SH		4	4	36.6	8.8901	12.042
P02654	Apolipoprotein C-I;Truncated apolipoprotein C-I	APOC1	3	3	24.1	8.8762	9.3318
Q13177;Q13153;O75914	Serine/threonine-protein kinase PAK 2;PAK-2p27;PAK-2p34;Serine/threonine-protein kinase PAK 1	PAK2;PAK1	4	4	12	8.8508	58.042
Q9HB71	Calcyclin-binding protein	CACYBP	3	3	14.9	8.8501	26.21
P59998	Actin-related protein 2/3 complex subunit 4	ARPC4	4	4	23.8	8.8302	19.667
Q07654	Trefoil factor 3	TFF3	4	4	33	8.7752	10.181
O95747	Serine/threonine-protein kinase OSR1	OXSR1	5	5	11.8	8.7134	58.022
P61457	Pterin-4-alpha-carbinolamine dehydratase	PCBD1	5	5	47.1	8.7111	11.999
P62424	60S ribosomal protein L7a	RPL7A	4	4	17.7	8.647	29.995
O00410	Importin-5	IPO5	2	2	2.4	8.6442	123.63
P62888	60S ribosomal protein L30	RPL30	3	3	41.7	8.6383	12.784
P01889	HLA class I histocompatibility antigen, B-7 alpha chain	HLA-B	1	1	5.5	8.5738	40.46
Q9GZT8	NIF3-like protein 1	NIF3L1	4	4	16.7	8.5546	41.968
P02743	Serum amyloid P-component;Serum amyloid P-component(1-203)	APCS	1	1	5.8	8.5175	25.387
CON__Q6IFZ6;CON__Q7Z794;Q7Z794	Keratin, type II cytoskeletal 1b	KRT77	10	2	10.8	8.5108	61.358
Q9BYR7	Keratin-associated protein 3-2	KRTAP3-2	1	1	17.3	8.4564	10.407
Q06828	Fibromodulin	FMOD	2	2	11.2	8.3519	43.178
Q9NVS9	Pyridoxine-5-phosphate oxidase	PNPO	4	4	31	8.3218	29.988
Q16204	Coiled-coil domain-containing protein 6	CCDC6	7	7	17.3	8.2017	53.29
P30050	60S ribosomal protein L12	RPL12	3	3	27.9	8.2006	17.818
P34949	Mannose-6-phosphate isomerase	MPI	4	4	14.4	8.17	46.655
P62191	26S protease regulatory subunit 4	PSMC1	5	5	13.9	8.1595	49.184
A0A0A0MS14		IGHV1-45	3	3	24.8	8.0839	13.508
Q9UHJ6	Sedoheptulokinase	SHPK	3	3	11.9	8.0682	51.49
Q99961	Endophilin-A2	SH3GL1	2	2	11.1	8.0101	41.489
O60635	Tetraspanin-1	TSPAN1	1	1	5.4	7.896	26.301
Q9NPH2	Inositol-3-phosphate synthase 1	ISYNA1	2	2	10.9	7.8487	61.067
CON__Q9NSB4;Q9NSB4	Keratin, type II cuticular Hb2	KRT82	8	4	19.3	7.8209	56.682
Q16543	Hsp90 co-chaperone Cdc37;Hsp90 co-chaperone Cdc37, N-terminally processed	CDC37	5	5	16.9	7.8203	44.468
P51812;Q15349;Q15418;Q9UK32	Ribosomal protein S6 kinase alpha-3	RPS6KA3	7	7	11.1	7.8201	83.735
A0A0C4DH67;A0A0C4DH69		IGKV1-8;IGKV1-9	2	1	27	7.8151	12.537
P12956	X-ray repair cross-complementing protein 6	XRCC6	5	5	12	7.7617	69.842
Q8NDH3	Probable aminopeptidase NPEPL1	NPEPL1	2	2	7.5	7.7513	55.86
Q13561	Dynactin subunit 2	DCTN2	5	5	15.7	7.7243	44.23
P26639	Threonine--tRNA ligase, cytoplasmic	TARS	5	5	10.1	7.698	83.434
Q15370	Transcription elongation factor B polypeptide 2	TCEB2	5	5	50	7.6186	13.133
P62269	40S ribosomal protein S18	RPS18	5	5	32.9	7.5993	17.718
Q9NUQ9	Protein FAM49B	FAM49B	4	4	15.7	7.5975	36.748
Q15691	Microtubule-associated protein RP/EB family member 1	MAPRE1	4	4	19	7.5454	29.999
Q7L4P6	BEN domain-containing protein 5	BEND5	1	1	1.7	7.5301	48.181
P19021	Peptidyl-glycine alpha-amidating monooxygenase;Peptidylglycine alpha-hydroxylating monooxygenase;Peptidyl-alpha-hydroxyglycine alpha-amidating lyase	PAM	7	7	10.4	7.5254	108.33
P61247	40S ribosomal protein S3a	RPS3A	4	4	19.7	7.5206	29.945
P21283	V-type proton ATPase subunit C 1	ATP6V1C1	2	2	7.3	7.5032	43.941
P01706	Ig lambda chain V-II region BOH		4	2	47.9	7.502	12.644
Q07021	Complement component 1 Q subcomponent-binding protein, mitochondrial	C1QBP	2	2	11	7.4903	31.362
Q9BYR6	Keratin-associated protein 3-3	KRTAP3-3	1	1	17.3	7.4868	10.365
Q86X29	Lipolysis-stimulated lipoprotein receptor	LSR	6	6	10.6	7.4729	71.438
Q8N1G4	Leucine-rich repeat-containing protein 47	LRRC47	5	5	15.6	7.4613	63.472
Q9NR46;Q9Y371	Endophilin-B2	SH3GLB2	4	4	12.2	7.4096	43.973
Q15008	26S proteasome non-ATPase regulatory subunit 6	PSMD6	4	4	11.8	7.3563	45.531
Q9HCY8	Protein S100-A14	S100A14	2	2	25	7.3509	11.662
P51665	26S proteasome non-ATPase regulatory subunit 7	PSMD7	5	5	22.2	7.2732	37.025
P12882	Myosin-1	MYH1	8	2	6.2	7.2602	223.14
O75363	Breast carcinoma-amplified sequence 1	BCAS1	6	6	15.4	7.2574	61.708
Q9H993	Protein-glutamate O-methyltransferase	ARMT1	3	3	12	7.236	51.172
Q9Y3I0	tRNA-splicing ligase RtcB homolog	RTCB	5	5	15.4	7.2131	55.21
Q9BUL8	Programmed cell death protein 10	PDCD10	3	3	21.2	7.2108	24.701
P35326;P35325;P22532;P22531;Q9BYE4;Q96RM1	Small proline-rich protein 2A;Small proline-rich protein 2B;Small proline-rich protein 2D;Small proline-rich protein 2E;Small proline-rich protein 2G	SPRR2A;SPRR2B;SPRR2D;SPRR2E;SPRR2G	4	4	79.2	7.1917	7.9653
Q9H773	dCTP pyrophosphatase 1	DCTPP1	3	3	31.8	7.1849	18.681
A0MZ66	Shootin-1	KIAA1598	4	4	7.3	7.1701	71.639
O75882	Attractin	ATRN	5	5	5.4	7.1517	158.54
Q8N8N7	Prostaglandin reductase 2	PTGR2	4	4	17.4	7.1219	38.499
P01703	Ig lambda chain V-I region NEWM		2	2	43.2	7.1053	12.301
Q15149	Plectin	PLEC	5	5	2.1	7.0909	531.78
P61163	Alpha-centractin	ACTR1A	6	3	26.3	7.0549	42.613
P06865	Beta-hexosaminidase subunit alpha	HEXA	4	4	11.3	7.0372	60.702
A0A0C4DH36		IGHV3-38	3	2	25	7.0155	12.758
O15212	Prefoldin subunit 6	PFDN6	5	5	42.6	7.0095	14.582
O60936	Nucleolar protein 3	NOL3	3	3	26.9	6.9525	22.629
Q07960	Rho GTPase-activating protein 1	ARHGAP1	5	5	18.7	6.8969	50.435
P39023	60S ribosomal protein L3	RPL3	2	2	8.4	6.8514	46.108
P99999;CON__P62894	Cytochrome c	CYCS	5	5	39	6.8503	11.749
Q9H2U2	Inorganic pyrophosphatase 2, mitochondrial	PPA2	6	6	24.3	6.8448	37.92
P04899;P63096;P08754;P09471;P11488;P19087;A8MTJ3;P38405;P63092;Q5JWF2	Guanine nucleotide-binding protein G(i) subunit alpha-2;Guanine nucleotide-binding protein G(i) subunit alpha-1;Guanine nucleotide-binding protein G(k) subunit alpha	GNAI2;GNAI1;GNAI3	5	5	17.5	6.8406	40.45
P16070	CD44 antigen	CD44	2	2	3	6.8389	81.537
P51148;P20339	Ras-related protein Rab-5C;Ras-related protein Rab-5A	RAB5C;RAB5A	4	1	21.3	6.8282	23.482
P16403;P10412;P16402;P22492;Q02539	Histone H1.2;Histone H1.4;Histone H1.3	HIST1H1C;HIST1H1E;HIST1H1D	3	3	18.3	6.8209	21.364
P0DOX6			22	1	45.1	6.8163	63.485
P08246	Neutrophil elastase	ELANE	4	4	19.9	6.7961	28.518
Q14118	Dystroglycan;Alpha-dystroglycan;Beta-dystroglycan	DAG1	3	3	6.9	6.7833	97.44
P41218	Myeloid cell nuclear differentiation antigen	MNDA	5	5	13.5	6.7777	45.836
Q8NBS9	Thioredoxin domain-containing protein 5	TXNDC5	5	5	16.4	6.7629	47.628
Q93099	Homogentisate 1,2-dioxygenase	HGD	4	4	14.8	6.7444	49.963
Q15843	NEDD8	NEDD8	2	2	30.9	6.7202	9.0714
P62851	40S ribosomal protein S25	RPS25	3	3	22.4	6.611	13.742
P08311	Cathepsin G	CTSG	6	6	31.4	6.593	28.837
O43399	Tumor protein D54	TPD52L2	2	2	14.6	6.5385	22.237
P62249	40S ribosomal protein S16	RPS16	4	4	26	6.5136	16.445
P46783;Q9NQ39	40S ribosomal protein S10;Putative 40S ribosomal protein S10-like	RPS10;RPS10P5	3	3	14.5	6.4435	18.898
P13688	Carcinoembryonic antigen-related cell adhesion molecule 1	CEACAM1	2	1	5.5	6.3864	57.56
P0C870	JmjC domain-containing protein 7	JMJD7	4	4	15.5	6.3847	35.932
P39019	40S ribosomal protein S19	RPS19	5	5	29	6.3195	16.06
P62633	Cellular nucleic acid-binding protein	CNBP	2	2	13	6.3166	19.463
Q8TBC4	NEDD8-activating enzyme E1 catalytic subunit	UBA3	3	3	10.6	6.3157	51.852
P15121;C9JRZ8	Aldose reductase	AKR1B1	5	5	19.6	6.3083	35.853
Q14697	Neutral alpha-glucosidase AB	GANAB	7	7	10.4	6.2656	106.87
Q9Y678	Coatomer subunit gamma-1	COPG1	5	4	8.2	6.216	97.717
A0A0C4DH25		IGKV3D-20	3	1	27.6	6.1348	12.515
O75594	Peptidoglycan recognition protein 1	PGLYRP1	3	3	27.6	6.1241	21.731
O43866	CD5 antigen-like	CD5L	4	4	12.4	6.0998	38.087
Q13057	Bifunctional coenzyme A synthase;Phosphopantetheine adenylyltransferase;Dephospho-CoA kinase	COASY	3	3	8.2	6.0942	62.328
O14933	Ubiquitin/ISG15-conjugating enzyme E2 L6	UBE2L6	3	3	36.6	6.0902	17.769
P54577	Tyrosine--tRNA ligase, cytoplasmic;Tyrosine--tRNA ligase, cytoplasmic, N-terminally processed	YARS	8	8	16.7	6.0697	59.143
O95436	Sodium-dependent phosphate transport protein 2B	SLC34A2	4	4	7	6.0525	75.759
P19957	Elafin	PI3	3	3	21.4	6.0005	12.269
O43242	26S proteasome non-ATPase regulatory subunit 3	PSMD3	3	3	6.7	5.9702	60.977
P62906	60S ribosomal protein L10a	RPL10A	5	5	25.3	5.9638	24.831
P31040	Succinate dehydrogenase [ubiquinone] flavoprotein subunit, mitochondrial	SDHA	1	1	2.1	5.9402	72.691
P30048	Thioredoxin-dependent peroxide reductase, mitochondrial	PRDX3	5	5	23	5.8904	27.692
O95292	Vesicle-associated membrane protein-associated protein B/C	VAPB	2	1	10.7	5.8886	27.228
P61956;Q6EEV6;P55854	Small ubiquitin-related modifier 2;Small ubiquitin-related modifier 4;Small ubiquitin-related modifier 3	SUMO2;SUMO4;SUMO3	2	2	23.2	5.8586	10.871
Q13347	Eukaryotic translation initiation factor 3 subunit I	EIF3I	4	4	16	5.8544	36.501
Q9Y376	Calcium-binding protein 39	CAB39	2	2	6.7	5.8449	39.869
Q3ZCW2	Galectin-related protein	LGALSL	4	4	48.3	5.84	18.986
O00592	Podocalyxin	PODXL	3	3	5	5.8227	58.635
Q9Y2S2	Lambda-crystallin homolog	CRYL1	4	4	12.9	5.8159	35.419
P53621	Coatomer subunit alpha;Xenin;Proxenin	COPA	5	5	5.6	5.7468	138.34
P22059	Oxysterol-binding protein 1	OSBP	2	2	4.2	5.7383	89.42
Q13564	NEDD8-activating enzyme E1 regulatory subunit	NAE1	1	1	4.3	5.7348	60.246
P62857	40S ribosomal protein S28	RPS28	3	3	40.6	5.7206	7.8409
P40855	Peroxisomal biogenesis factor 19	PEX19	1	1	10	5.7043	32.806
P35858	Insulin-like growth factor-binding protein complex acid labile subunit	IGFALS	2	2	7.8	5.673	66.034
Q16531	DNA damage-binding protein 1	DDB1	5	5	4.6	5.6343	126.97
Q9Y3C8	Ubiquitin-fold modifier-conjugating enzyme 1	UFC1	3	3	25.1	5.5828	19.458
Q8N6Q3	CD177 antigen	CD177	4	4	9.6	5.5235	46.363
P81605	Dermcidin;Survival-promoting peptide;DCD-1	DCD	2	2	20	5.5151	11.284
P61923	Coatomer subunit zeta-1	COPZ1	3	3	35.6	5.5141	20.198
P55064	Aquaporin-5	AQP5	2	2	9.8	5.4905	28.292
P55735	Protein SEC13 homolog	SEC13	2	2	11.5	5.4903	35.54
P08582	Melanotransferrin	MFI2	2	2	3.5	5.4757	80.214
P00505	Aspartate aminotransferase, mitochondrial	GOT2	3	3	12.3	5.4415	47.517
Q12805	EGF-containing fibulin-like extracellular matrix protein 1	EFEMP1	2	2	7.5	5.4376	54.64
P29350	Tyrosine-protein phosphatase non-receptor type 6	PTPN6	3	3	7.9	5.4371	67.56
P50552	Vasodilator-stimulated phosphoprotein	VASP	4	4	13.4	5.4201	39.829
O95833	Chloride intracellular channel protein 3	CLIC3	3	3	25	5.4122	26.648
Q9BVG4	Protein PBDC1	PBDC1	2	2	10.3	5.3815	26.056
P08174	Complement decay-accelerating factor	CD55	3	3	10.8	5.3811	41.4
Q96HE7	ERO1-like protein alpha	ERO1L	3	3	8.3	5.3601	54.392
P01721	Ig lambda chain V-VI region AR		1	1	17.1	5.3482	12.566
P01743	Ig heavy chain V-I region HG3		2	1	22.2	5.2475	12.933
P62491	Ras-related protein Rab-11A	RAB11A	10	1	56.5	5.2209	24.393
O75340	Programmed cell death protein 6	PDCD6	2	2	12.6	5.1957	21.868
Q9H0U4;Q92928	Ras-related protein Rab-1B	RAB1B	9	3	65.2	5.1936	22.171
P15374	Ubiquitin carboxyl-terminal hydrolase isozyme L3	UCHL3	5	5	33	5.1886	26.182
P07954	Fumarate hydratase, mitochondrial	FH	4	4	12.5	5.1809	54.636
Q13162	Peroxiredoxin-4	PRDX4	7	4	26.6	5.1616	30.54
P35813;O75688	Protein phosphatase 1A;Protein phosphatase 1B	PPM1A;PPM1B	3	3	8.1	5.1448	42.447
P41226	Ubiquitin-like modifier-activating enzyme 7	UBA7	3	3	6.3	5.1371	111.69
Q02543	60S ribosomal protein L18a	RPL18A	3	3	16.5	5.1238	20.762
P36507;Q02750	Dual specificity mitogen-activated protein kinase kinase 2;Dual specificity mitogen-activated protein kinase kinase 1	MAP2K2;MAP2K1	4	4	11.8	5.1098	44.424
P49908	Selenoprotein P	SEPP1	1	1	5.8	5.0766	43.173
Q9Y224	UPF0568 protein C14orf166	C14orf166	2	2	15.2	5.0618	28.068
Q03013;P46439	Glutathione S-transferase Mu 4;Glutathione S-transferase Mu 5	GSTM4;GSTM5	3	1	20.2	5.0525	25.561
Q9H788	SH2 domain-containing protein 4A	SH2D4A	2	2	7.3	5.0485	52.726
Q9NR19	Acetyl-coenzyme A synthetase, cytoplasmic	ACSS2	3	3	9.4	5.0266	78.579
P29466;Q5EG05	Caspase-1;Caspase-1 subunit p20;Caspase-1 subunit p10	CASP1	3	3	9.9	5.025	45.158
Q96C86	m7GpppX diphosphatase	DCPS	3	3	12.5	5.0248	38.608
P01715	Ig lambda chain V-IV region Bau		3	2	26.1	5.0137	12.296
Q7Z4H3	HD domain-containing protein 2	HDDC2	2	2	10.3	4.9936	23.39
O94979	Protein transport protein Sec31A	SEC31A	3	3	3.4	4.9903	133.01
P51857	3-oxo-5-beta-steroid 4-dehydrogenase	AKR1D1	2	2	3.1	4.9588	37.376
Q96AT9	Ribulose-phosphate 3-epimerase	RPE	1	1	8.3	4.939	24.927
P60866	40S ribosomal protein S20	RPS20	2	2	20.2	4.9355	13.373
P09871	Complement C1s subcomponent;Complement C1s subcomponent heavy chain;Complement C1s subcomponent light chain	C1S	3	3	5.5	4.9169	76.684
Q9UDY2	Tight junction protein ZO-2	TJP2	4	4	4.2	4.9036	133.96
P23396	40S ribosomal protein S3	RPS3	4	4	17.7	4.8709	26.688
Q16181;Q6ZU15	Septin-7	SEPT7	4	4	12.1	4.8508	50.679
P84103	Serine/arginine-rich splicing factor 3	SRSF3	2	2	15.9	4.8371	19.329
Q9Y547	Intraflagellar transport protein 25 homolog	HSPB11	1	1	17.4	4.8349	16.297
P52272	Heterogeneous nuclear ribonucleoprotein M	HNRNPM	6	6	10.3	4.8253	77.515
P48739	Phosphatidylinositol transfer protein beta isoform	PITPNB	4	3	18.8	4.8199	31.54
O94973	AP-2 complex subunit alpha-2	AP2A2	2	1	3.5	4.8026	103.96
Q15819	Ubiquitin-conjugating enzyme E2 variant 2	UBE2V2	7	2	42.1	4.7975	16.363
Q02809	Procollagen-lysine,2-oxoglutarate 5-dioxygenase 1	PLOD1	4	4	6.7	4.7855	83.549
P04424	Argininosuccinate lyase	ASL	4	4	9.3	4.7753	51.657
CON__P12763			5	3	22.8	4.7202	38.418
Q13867	Bleomycin hydrolase	BLMH	4	4	10.3	4.7006	52.562
Q06033	Inter-alpha-trypsin inhibitor heavy chain H3	ITIH3	3	3	3.9	4.6104	99.848
O75390	Citrate synthase, mitochondrial	CS	3	3	6.7	4.6064	51.712
Q9BRG1	Vacuolar protein-sorting-associated protein 25	VPS25	4	4	38.1	4.6032	20.747
P12081;P49590	Histidine--tRNA ligase, cytoplasmic	HARS	5	5	9.8	4.583	57.41
P09525	Annexin A4	ANXA4	3	3	9.4	4.5762	35.882
P07360	Complement component C8 gamma chain	C8G	3	3	22.8	4.5262	22.277
P07814	Bifunctional glutamate/proline--tRNA ligase;Glutamate--tRNA ligase;Proline--tRNA ligase	EPRS	7	7	6.1	4.5089	170.59
P55036;A2A3N6	26S proteasome non-ATPase regulatory subunit 4	PSMD4	4	4	18	4.4901	40.736
P01601	Ig kappa chain V-I region HK101		2	1	26.5	4.4777	12.73
Q8NHW5;P05388	60S acidic ribosomal protein P0-like;60S acidic ribosomal protein P0	RPLP0P6;RPLP0	2	2	6.6	4.4705	34.364
Q58FF6	Putative heat shock protein HSP 90-beta 4	HSP90AB4P	5	1	8.7	4.4565	58.264
P05198	Eukaryotic translation initiation factor 2 subunit 1	EIF2S1	4	4	18.7	4.4513	36.112
P06753	Tropomyosin alpha-3 chain	TPM3	8	2	26.3	4.451	32.95
Q16836	Hydroxyacyl-coenzyme A dehydrogenase, mitochondrial	HADH	2	2	13.1	4.4445	34.293
P18124	60S ribosomal protein L7	RPL7	2	2	13.3	4.404	29.225
P14868	Aspartate--tRNA ligase, cytoplasmic	DARS	5	5	10.8	4.4037	57.136
Q7L1Q6	Basic leucine zipper and W2 domain-containing protein 1	BZW1	4	3	17.7	4.3951	48.043
P07910;P0DMR1;O60812;B7ZW38;B2RXH8	Heterogeneous nuclear ribonucleoproteins C1/C2;Heterogeneous nuclear ribonucleoprotein C-like 4;Heterogeneous nuclear ribonucleoprotein C-like 1;Heterogeneous nuclear ribonucleoprotein C-like 3;Heterogeneous nuclear ribonucleoprotein C-like 2	HNRNPC;HNRNPCL4;HNRNPCL1;HNRNPCL3;HNRNPCL2	3	3	10.8	4.3906	33.67
Q15404	Ras suppressor protein 1	RSU1	1	1	9.4	4.3689	31.54
Q9GZS3	WD repeat-containing protein 61;WD repeat-containing protein 61, N-terminally processed	WDR61	1	1	6.6	4.3688	33.58
Q13296	Mammaglobin-A	SCGB2A2	2	2	30.1	4.3328	10.499
P53618	Coatomer subunit beta	COPB1	4	4	6.3	4.3278	107.14
P00746	Complement factor D	CFD	3	3	19	4.2898	27.033
Q9H2G2;O94804	STE20-like serine/threonine-protein kinase	SLK	3	3	3.1	4.2698	142.69
P34913	Bifunctional epoxide hydrolase 2;Cytosolic epoxide hydrolase 2;Lipid-phosphate phosphatase	EPHX2	2	2	5.8	4.229	62.615
P04066	Tissue alpha-L-fucosidase	FUCA1	3	3	11.4	4.2255	53.688
P61758	Prefoldin subunit 3	VBP1	3	3	28.4	4.206	22.626
P61960	Ubiquitin-fold modifier 1	UFM1	2	2	31.8	4.2059	9.1175
P46976	Glycogenin-1	GYG1	3	3	10.6	4.2018	39.383
Q9NP79	Vacuolar protein sorting-associated protein VTA1 homolog	VTA1	2	2	12.4	4.1921	33.879
Q9Y6E0	Serine/threonine-protein kinase 24;Serine/threonine-protein kinase 24 36 kDa subunit;Serine/threonine-protein kinase 24 12 kDa subunit	STK24	3	1	12.2	4.1829	49.307
O94903	Proline synthase co-transcribed bacterial homolog protein	PROSC	4	4	15.3	4.1597	30.344
Q5R3I4	Tetratricopeptide repeat protein 38	TTC38	2	2	9	4.1504	52.787
Q06124	Tyrosine-protein phosphatase non-receptor type 11	PTPN11	3	3	4.7	4.0875	68.01
P46736	Lys-63-specific deubiquitinase BRCC36	BRCC3	1	1	9.5	4.0588	36.072
P53041	Serine/threonine-protein phosphatase 5	PPP5C	3	3	7.4	4.0567	56.878
O15020	Spectrin beta chain, non-erythrocytic 2	SPTBN2	4	4	3.2	4.0544	271.32
Q9P2E9	Ribosome-binding protein 1	RRBP1	2	2	1.9	4.0514	152.45
Q93052	Lipoma-preferred partner	LPP	2	2	6.7	4.0335	65.746
Q15019	Septin-2	SEPT2	2	2	9.1	4.0311	41.487
Q14203	Dynactin subunit 1	DCTN1	4	4	4.1	4.0255	141.69
O00560	Syntenin-1	SDCBP	3	3	22.8	4.0216	32.444
Q9UNM6	26S proteasome non-ATPase regulatory subunit 13	PSMD13	4	4	12.8	4.004	42.945
P49441	Inositol polyphosphate 1-phosphatase	INPP1	2	2	8	3.9868	43.998
P49448;P00367	Glutamate dehydrogenase 2, mitochondrial;Glutamate dehydrogenase 1, mitochondrial	GLUD2;GLUD1	3	3	6.5	3.9682	61.433
P15927	Replication protein A 32 kDa subunit	RPA2	3	3	26.3	3.9669	29.247
Q9Y3B8	Oligoribonuclease, mitochondrial	REXO2	1	1	7.6	3.9626	26.832
P62753	40S ribosomal protein S6	RPS6	3	3	12.9	3.962	28.68
P42330;P17516	Aldo-keto reductase family 1 member C3	AKR1C3	10	3	35.9	3.95	36.853
P26583	High mobility group protein B2	HMGB2	5	3	28.2	3.935	24.033
P10155	60 kDa SS-A/Ro ribonucleoprotein	TROVE2	4	4	12.3	3.9098	60.67
Q9UMR2;Q9NUU7	ATP-dependent RNA helicase DDX19B;ATP-dependent RNA helicase DDX19A	DDX19B;DDX19A	2	2	7.3	3.9042	53.926
P0DPA2			2	2	5.3	3.8874	43.89
O43747	AP-1 complex subunit gamma-1	AP1G1	4	4	5.7	3.8633	91.35
P63098	Calcineurin subunit B type 1	PPP3R1	3	3	26.5	3.8454	19.3
Q13557;Q13555;Q13554	Calcium/calmodulin-dependent protein kinase type II subunit delta;Calcium/calmodulin-dependent protein kinase type II subunit gamma;Calcium/calmodulin-dependent protein kinase type II subunit beta	CAMK2D;CAMK2G;CAMK2B	1	1	6	3.8313	56.369
Q9NTX5	Ethylmalonyl-CoA decarboxylase	ECHDC1	3	3	18.6	3.8299	33.698
Q8WWI1	LIM domain only protein 7	LMO7	4	4	2.6	3.7957	192.69
Q9Y333	U6 snRNA-associated Sm-like protein LSm2	LSM2	2	2	32.6	3.7911	10.834
P25705	ATP synthase subunit alpha, mitochondrial	ATP5A1	2	2	3.8	3.7873	59.75
A0A075B6R2		IGHV4-4	4	3	39.3	3.7644	12.848
P61026	Ras-related protein Rab-10	RAB10	3	2	17.5	3.7302	22.541
Q9Y315	Deoxyribose-phosphate aldolase	DERA	3	3	15.1	3.7152	35.23
Q9Y4Y9	U6 snRNA-associated Sm-like protein LSm5	LSM5	1	1	20.9	3.7095	9.9374
Q16864	V-type proton ATPase subunit F	ATP6V1F	2	2	29.4	3.7061	13.37
Q969T9	WW domain-binding protein 2	WBP2	2	2	9.2	3.6996	28.087
O95372	Acyl-protein thioesterase 2	LYPLA2	4	4	18.2	3.6984	24.737
A0A075B6K5		IGLV3-9	4	2	40	3.6967	12.332
A0A075B6I9		IGLV7-46	2	1	15.4	3.6831	12.468
P07996;CON__Q28194;P35442	Thrombospondin-1;Thrombospondin-2	THBS1;THBS2	2	2	2.2	3.6759	129.38
A0A0G2JS06;A0A075B6I7		IGLV5-48	2	1	13	3.6714	13.394
CON__Q8IUT8			16	0	53.2	3.6459	49.411
O43490	Prominin-1	PROM1	3	3	5.5	3.6445	97.201
P49407	Beta-arrestin-1	ARRB1	2	2	6.7	3.6319	47.065
O15400	Syntaxin-7	STX7	1	1	5.7	3.6305	29.815
P16401	Histone H1.5	HIST1H1B	2	2	11.9	3.5907	22.58
Q2TAA2	Isoamyl acetate-hydrolyzing esterase 1 homolog	IAH1	1	1	9.7	3.5829	27.598
P53396	ATP-citrate synthase	ACLY	2	2	2.1	3.5654	120.84
CON__Q9BYR8;Q9BYR8	Keratin-associated protein 3-1	KRTAP3-1	1	1	17.3	3.5616	10.539
Q99954	Submaxillary gland androgen-regulated protein 3A	SMR3A	1	1	9.7	3.5239	14.048
P62841	40S ribosomal protein S15	RPS15	1	1	15.2	3.5189	17.04
Q9BWS9	Chitinase domain-containing protein 1	CHID1	1	1	6.6	3.4786	44.94
P0DP01			3	2	43.6	3.4763	12.992
P53990	IST1 homolog	IST1	2	2	4.9	3.4199	39.75
O75821	Eukaryotic translation initiation factor 3 subunit G	EIF3G	2	2	12.2	3.4065	35.611
P62263	40S ribosomal protein S14	RPS14	5	5	58.9	3.4011	16.273
Q9H0R4	Haloacid dehalogenase-like hydrolase domain-containing protein 2	HDHD2	3	3	16.2	3.3832	28.536
P20160	Azurocidin	AZU1	2	2	6.8	3.3428	26.885
Q07812	Apoptosis regulator BAX	BAX	1	1	6.8	3.3383	21.184
Q9BPX5	Actin-related protein 2/3 complex subunit 5-like protein	ARPC5L	3	3	22.2	3.318	16.941
A0A0C4DH43			3	1	30.3	3.2945	13.312
Q8TAT6	Nuclear protein localization protein 4 homolog	NPLOC4	2	2	3.6	3.2888	68.119
Q14258	E3 ubiquitin/ISG15 ligase TRIM25	TRIM25	3	3	7.6	3.2806	70.973
P60903	Protein S100-A10	S100A10	2	2	26.8	3.2728	11.203
P48163	NADP-dependent malic enzyme	ME1	2	2	7.2	3.2721	64.149
Q9H3K6	BolA-like protein 2	BOLA2	1	1	18.6	3.269	10.116
Q969H8	Myeloid-derived growth factor	MYDGF	2	2	13.3	3.2528	18.795
P54725	UV excision repair protein RAD23 homolog A	RAD23A	3	1	12.9	3.251	39.609
Q02487	Desmocollin-2	DSC2	1	1	1.1	3.2437	99.961
P55060	Exportin-2	CSE1L	3	3	6.5	3.2377	110.42
P0C0L4;CON__P01030;CON__ENSEMBL:ENSBTAP00000007350	Complement C4-A;Complement C4 beta chain;Complement C4-A alpha chain;C4a anaphylatoxin;C4b-A;C4d-A;Complement C4 gamma chain	C4A	69	2	54	3.2373	192.78
Q6S8J3;A5A3E0;P0CG38	POTE ankyrin domain family member E;POTE ankyrin domain family member F;POTE ankyrin domain family member I	POTEE;POTEF;POTEI	11	1	11.3	3.2139	121.36
Q7LBR1	Charged multivesicular body protein 1b	CHMP1B	3	3	11.6	3.2073	22.109
P07902	Galactose-1-phosphate uridylyltransferase	GALT	3	3	14.5	3.1827	43.363
O00533	Neural cell adhesion molecule L1-like protein;Processed neural cell adhesion molecule L1-like protein	CHL1	3	3	3.8	3.1634	135.07
P46779	60S ribosomal protein L28	RPL28	2	2	15.3	3.1585	15.747
P62081	40S ribosomal protein S7	RPS7	2	2	15.5	3.1515	22.127
Q12882	Dihydropyrimidine dehydrogenase [NADP(+)]	DPYD	3	3	3.3	3.1457	111.4
CON__Q9BYR9;Q9BYT5;Q9BYU5;Q9BYR9;P0C7H8	Keratin-associated protein 2-2;Keratin-associated protein 2-1;Keratin-associated protein 2-4;Keratin-associated protein 2-3	KRTAP2-2;KRTAP2-1;KRTAP2-4;KRTAP2-3	1	1	7.8	3.1383	13.48
Q7L576	Cytoplasmic FMR1-interacting protein 1	CYFIP1	3	1	3	3.1344	145.18
Q96L46	Calpain small subunit 2	CAPNS2	4	2	17.3	3.1209	27.66
O75367	Core histone macro-H2A.1	H2AFY	1	1	7.8	3.1055	39.617
Q8IW45	ATP-dependent (S)-NAD(P)H-hydrate dehydratase	CARKD	2	2	8.6	3.0939	36.576
Q9ULC4	Malignant T-cell-amplified sequence 1	MCTS1	2	2	17.7	3.0924	20.555
P62837;P61077;Q9Y2X8;P51668	Ubiquitin-conjugating enzyme E2 D2;Ubiquitin-conjugating enzyme E2 D3;Ubiquitin-conjugating enzyme E2 D4;Ubiquitin-conjugating enzyme E2 D1	UBE2D2;UBE2D3;UBE2D4;UBE2D1	2	2	28.6	3.0868	16.735
P0DMN0;P0DMM9	Sulfotransferase 1A4;Sulfotransferase 1A3	SULT1A4;SULT1A3	6	2	29.8	3.0641	34.196
A0A075B6S2;A0A0A0MRZ7		IGKV2D-29;IGKV2D-26	6	1	45.8	3.0578	13.143
A6NKB5	Pecanex-like protein 2	PCNXL2	2	2	2.4	3.0458	237.27
P23743	Diacylglycerol kinase alpha	DGKA	2	2	2.9	3.0391	82.629
Q9UDY8	Mucosa-associated lymphoid tissue lymphoma translocation protein 1	MALT1	1	1	1.5	3.0329	92.271
O14737	Programmed cell death protein 5	PDCD5	1	1	8	3.0217	14.285
Q5VWZ2	Lysophospholipase-like protein 1	LYPLAL1	2	2	9.7	3.0177	26.316
P61081	NEDD8-conjugating enzyme Ubc12	UBE2M	2	2	10.4	3.0159	20.9
A0A0A0MT36;A0A0C4DH26		IGKV6D-21;IGKV6D-41	1	1	10.5	3.0147	12.34
Q6NUJ1	Proactivator polypeptide-like 1;Saposin A-like;Saposin B-Val-like;Saposin B-like;Saposin C-like;Saposin D-like	PSAPL1	1	1	3.6	3.0128	56.626
O60502	Protein O-GlcNAcase	MGEA5	1	1	3.2	3.0061	102.91
P0DP02;A0A075B6Q5			5	1	41	3.0048	12.989
P50914	60S ribosomal protein L14	RPL14	4	4	16.7	3.0039	23.432
P61353	60S ribosomal protein L27	RPL27	2	2	12.5	3.0033	15.798
P09668	Pro-cathepsin H;Cathepsin H mini chain;Cathepsin H;Cathepsin H heavy chain;Cathepsin H light chain	CTSH	2	2	7.2	2.9826	37.393
A0A075B6I4		IGLV10-54	1	1	9.4	2.962	12.395
P54108	Cysteine-rich secretory protein 3	CRISP3	2	2	10.2	2.9483	27.63
Q9UM54	Unconventional myosin-VI	MYO6	2	2	3.4	2.9464	149.69
Q5TZA2	Rootletin	CROCC	2	2	1	2.9446	228.52
Q9NZZ3	Charged multivesicular body protein 5	CHMP5	1	1	12.3	2.9434	24.57
P67809;Q9Y2T7;P16989	Nuclease-sensitive element-binding protein 1;Y-box-binding protein 2;Y-box-binding protein 3	YBX1;YBX2;YBX3	1	1	5.2	2.9139	35.924
A0A075B6H9		IGLV4-69	2	2	33.6	2.893	12.773
Q6P6B1	Glutamate-rich protein 5	ERICH5	3	3	12.8	2.8765	39.935
Q9NP80	Calcium-independent phospholipase A2-gamma	PNPLA8	2	2	2.4	2.8729	88.476
A0A075B6J9		IGLV2-18	2	2	28.8	2.8561	12.412
Q12904	Aminoacyl tRNA synthase complex-interacting multifunctional protein 1;Endothelial monocyte-activating polypeptide 2	AIMP1	1	1	6.4	2.8514	34.352
Q9UHV9	Prefoldin subunit 2	PFDN2	2	2	14.9	2.844	16.648
Q9HA64	Ketosamine-3-kinase	FN3KRP	2	2	8.1	2.8408	34.412
CON__Q5XQN5			38	1	42.9	2.8395	62.936
P61201	COP9 signalosome complex subunit 2	COPS2	1	1	5.6	2.8294	51.596
P38117	Electron transfer flavoprotein subunit beta	ETFB	3	3	11.8	2.8278	27.843
Q562R1	Beta-actin-like protein 2	ACTBL2	9	1	25.8	2.8204	42.003
Q9UNS2	COP9 signalosome complex subunit 3	COPS3	1	1	2.8	2.815	47.873
Q9UBR2	Cathepsin Z	CTSZ	1	1	4	2.8089	33.868
P35270	Sepiapterin reductase	SPR	2	2	15.3	2.8086	28.048
O95274	Ly6/PLAUR domain-containing protein 3	LYPD3	2	2	8.7	2.8084	35.97
Q96P70	Importin-9	IPO9	1	1	2.7	2.7925	115.96
P0CG39	POTE ankyrin domain family member J	POTEJ	7	1	9	2.7881	117.39
O00757	Fructose-1,6-bisphosphatase isozyme 2	FBP2	3	1	8.6	2.7845	36.743
A0A087WSY4		IGHV4-31	3	2	21.2	2.7619	13.025
P35573	Glycogen debranching enzyme;4-alpha-glucanotransferase;Amylo-alpha-1,6-glucosidase	AGL	3	3	3.7	2.7599	174.76
Q8IU85	Calcium/calmodulin-dependent protein kinase type 1D	CAMK1D	3	3	15.6	2.759	42.913
A0A0B4J1X8		IGHV3-43	4	2	40.7	2.758	13.077
A0A075B6K0		IGLV3-16	3	1	25.2	2.7516	12.466
P54136	Arginine--tRNA ligase, cytoplasmic	RARS	3	3	6.1	2.7455	75.378
Q9NZ08	Endoplasmic reticulum aminopeptidase 1	ERAP1	2	2	2.3	2.7433	107.23
Q6NXS1;P41236	Protein phosphatase inhibitor 2-like protein 3;Protein phosphatase inhibitor 2	PPP1R2P3;PPP1R2	3	3	15.1	2.7418	23.106
P08237	ATP-dependent 6-phosphofructokinase, muscle type	PFKM	3	2	4.7	2.7375	85.182
Q32MZ4	Leucine-rich repeat flightless-interacting protein 1	LRRFIP1	3	3	4.1	2.7347	89.252
Q7Z7M9	Polypeptide N-acetylgalactosaminyltransferase 5	GALNT5	2	2	3	2.722	106.26
O43583	Density-regulated protein	DENR	2	2	13.1	2.7203	22.092
P18085	ADP-ribosylation factor 4	ARF4	5	2	38.3	2.7196	20.511
O00487	26S proteasome non-ATPase regulatory subunit 14	PSMD14	2	2	11.3	2.7114	34.577
CON__P02662			1	1	7.5	2.7068	22.975
P01624;A0A0C4DH55;A0A075B6H7	Ig kappa chain V-III region POM	IGKV3D-7;IGKV3-7	2	1	20.9	2.6965	12.496
Q5TDH0	Protein DDI1 homolog 2	DDI2	1	1	2.3	2.6965	44.522
Q9P0R6	GSK3-beta interaction protein	GSKIP	1	1	23.7	2.6951	15.648
Q5TCZ1	SH3 and PX domain-containing protein 2A	SH3PXD2A	1	1	1.3	2.689	125.29
Q9NZD2	Glycolipid transfer protein	GLTP	2	2	18.7	2.6871	23.85
Q9NQT8	Kinesin-like protein KIF13B	KIF13B	1	1	1.6	2.6843	202.79
P50570;Q9UQ16	Dynamin-2;Dynamin-3	DNM2;DNM3	2	2	3.4	2.6835	98.063
P09237	Matrilysin	MMP7	3	3	11.2	2.6777	29.676
Q99102	Mucin-4;Mucin-4 alpha chain;Mucin-4 beta chain	MUC4	1	1	0.5	2.6761	231.52
P15498	Proto-oncogene vav	VAV1	1	1	1.2	2.6745	98.313
P43251	Biotinidase	BTD	3	3	9.9	2.6745	61.132
Q99471	Prefoldin subunit 5	PFDN5	2	2	24	2.6734	17.328
P46734;P52564	Dual specificity mitogen-activated protein kinase kinase 3;Dual specificity mitogen-activated protein kinase kinase 6	MAP2K3;MAP2K6	2	2	12.7	2.6704	39.318
A0A0J9YXX1			4	2	47	2.6664	12.772
Q9H2C0	Gigaxonin	GAN	2	2	6	2.6617	67.638
P10809	60 kDa heat shock protein, mitochondrial	HSPD1	3	3	4.9	2.6537	61.054
Q8WXG9	G-protein coupled receptor 98	GPR98	2	2	0.6	2.6534	693.06
O60884	DnaJ homolog subfamily A member 2	DNAJA2	2	2	10.2	2.6531	45.745
O00743	Serine/threonine-protein phosphatase 6 catalytic subunit;Serine/threonine-protein phosphatase 6 catalytic subunit, N-terminally processed	PPP6C	1	1	8.9	2.6468	35.144
O00244	Copper transport protein ATOX1	ATOX1	1	1	25	2.645	7.4016
A0A0C4DH32		IGHV3-20	4	1	28.2	2.642	12.673
A0A087WSZ0		IGKV1D-8	1	1	16.2	2.6214	12.837
CON__O95678;O95678	Keratin, type II cytoskeletal 75	KRT75	13	1	19.6	2.6051	59.504
P10321	HLA class I histocompatibility antigen, Cw-7 alpha chain	HLA-C	1	1	4.4	2.6041	40.648
Q99538	Legumain	LGMN	1	1	4.4	2.5976	49.411
P01718	Ig lambda chain V-IV region Kern		2	1	18.6	2.5975	12.165
P06681	Complement C2;Complement C2b fragment;Complement C2a fragment	C2	3	3	5.6	2.595	83.267
P06132	Uroporphyrinogen decarboxylase	UROD	1	1	6	2.5916	40.786
Q9UMY4	Sorting nexin-12	SNX12	4	3	22.8	2.5885	18.884
P05089	Arginase-1	ARG1	2	2	9.6	2.586	34.735
P08134;P62745	Rho-related GTP-binding protein RhoC	RHOC	7	2	37.3	2.5841	22.006
P15144	Aminopeptidase N	ANPEP	2	2	5.4	2.5804	109.54
CON__P07477;Q8NHM4;P07478;P07477	Putative trypsin-6;Trypsin-2;Trypsin-1;Alpha-trypsin chain 1;Alpha-trypsin chain 2	PRSS3P2;PRSS2;PRSS1	1	1	8.1	2.5728	26.558
Q9ULV4	Coronin-1C	CORO1C	2	2	6.3	2.5703	53.248
Q09FC8	Zinc finger protein 415	ZNF415	1	1	4	2.5393	68.797
Q9BW91	ADP-ribose pyrophosphatase, mitochondrial	NUDT9	3	3	10.9	2.5327	39.125
O94811	Tubulin polymerization-promoting protein	TPPP	1	1	7.3	2.5141	23.693
Q04637	Eukaryotic translation initiation factor 4 gamma 1	EIF4G1	2	2	2.1	2.5137	175.49
Q00688	Peptidyl-prolyl cis-trans isomerase FKBP3	FKBP3	2	2	12.5	2.488	25.177
P01717	Ig lambda chain V-IV region Hil		3	1	26.8	2.4857	12.011
Q8IYD1	Eukaryotic peptide chain release factor GTP-binding subunit ERF3B	GSPT2	6	1	11.3	2.4731	68.882
P57737	Coronin-7	CORO7	1	1	2.8	2.4593	100.6
Q86XJ1	GAS2-like protein 3	GAS2L3	1	1	4.2	2.4582	75.213
Q99436	Proteasome subunit beta type-7	PSMB7	2	2	14.4	2.4564	29.965
A0AVT1	Ubiquitin-like modifier-activating enzyme 6	UBA6	2	2	2.2	2.4502	117.97
P02042;CON__Q3SX09;CON__P02070;P69892;P69891;P02100	Hemoglobin subunit delta	HBD	7	2	55.1	2.4464	16.055
P58107	Epiplakin	EPPK1	1	1	2.5	2.4442	555.65
Q9HC35	Echinoderm microtubule-associated protein-like 4	EML4	3	3	4.9	2.4429	108.91
Q5T5C0	Syntaxin-binding protein 5	STXBP5	1	1	0.7	2.4419	127.57
P38646	Stress-70 protein, mitochondrial	HSPA9	2	2	2.7	2.4413	73.68
P57735	Ras-related protein Rab-25	RAB25	3	2	13.1	2.4384	23.495
Q9UHL4	Dipeptidyl peptidase 2	DPP7	2	2	6.1	2.4312	54.341
Q9Y617	Phosphoserine aminotransferase	PSAT1	2	2	5.4	2.4305	40.422
P46781	40S ribosomal protein S9	RPS9	3	3	13.9	2.4294	22.591
P34931	Heat shock 70 kDa protein 1-like	HSPA1L	15	1	32.1	2.4239	70.374
Q08209;P16298	Serine/threonine-protein phosphatase 2B catalytic subunit alpha isoform;Serine/threonine-protein phosphatase 2B catalytic subunit beta isoform	PPP3CA;PPP3CB	3	3	7.5	2.4169	58.687
P12277	Creatine kinase B-type	CKB	2	2	6	2.4137	42.644
P51512	Matrix metalloproteinase-16	MMP16	1	1	1.5	2.4023	69.521
Q99459	Cell division cycle 5-like protein	CDC5L	1	1	1.1	2.4023	92.25
O60506;O43390	Heterogeneous nuclear ribonucleoprotein Q	SYNCRIP	3	3	6.4	2.3878	69.602
P84085	ADP-ribosylation factor 5	ARF5	5	2	44.4	2.3859	20.529
Q9H7C9	Mth938 domain-containing protein	AAMDC	1	1	7.4	2.3826	13.332
Q9NWV4	UPF0587 protein C1orf123	C1orf123	3	3	27.5	2.3729	18.048
P20962	Parathymosin	PTMS	2	2	22.5	2.3657	11.53
P51397	Death-associated protein 1	DAP	2	2	32.4	2.3587	11.164
O14974	Protein phosphatase 1 regulatory subunit 12A	PPP1R12A	1	1	0.9	2.3542	115.28
P27487	Dipeptidyl peptidase 4;Dipeptidyl peptidase 4 membrane form;Dipeptidyl peptidase 4 soluble form	DPP4	2	2	3.7	2.3449	88.278
P33176	Kinesin-1 heavy chain	KIF5B	2	2	2	2.3287	109.68
Q9Y6R7	IgGFc-binding protein	FCGBP	1	1	0.5	2.3134	572.01
Q9NRW1;P20340;Q14964	Ras-related protein Rab-6B;Ras-related protein Rab-6A;Ras-related protein Rab-39A	RAB6B;RAB6A;RAB39A	1	1	5.3	2.3109	23.461
Q9UHD0	Interleukin-19	IL19	1	1	7.9	2.3109	20.452
P47914	60S ribosomal protein L29	RPL29	1	1	9.4	2.3107	17.752
Q9UPY5	Cystine/glutamate transporter	SLC7A11	1	1	1.6	2.2967	55.422
O00214	Galectin-8	LGALS8	1	1	3.2	2.2717	35.808
A0A087WSX0		IGLV5-45	2	1	13.8	2.271	13.162
P09104	Gamma-enolase	ENO2	5	2	18.9	2.2702	47.268
Q9H0R8;O95166	Gamma-aminobutyric acid receptor-associated protein-like 1;Gamma-aminobutyric acid receptor-associated protein	GABARAPL1;GABARAP	1	1	15.4	2.2593	14.044
P61086	Ubiquitin-conjugating enzyme E2 K	UBE2K	2	2	8.5	2.258	22.406
P55884	Eukaryotic translation initiation factor 3 subunit B	EIF3B	2	2	5.2	2.2526	92.48
Q9H257	Caspase recruitment domain-containing protein 9	CARD9	1	1	2.2	2.2482	62.24
B1AJZ9	Forkhead-associated domain-containing protein 1	FHAD1	2	2	1.7	2.2406	161.9
Q9Y2Z0	Suppressor of G2 allele of SKP1 homolog	SUGT1	1	1	3.3	2.233	41.024
Q4G0P3	Hydrocephalus-inducing protein homolog	HYDIN	3	3	1.1	2.2307	575.89
P26373	60S ribosomal protein L13	RPL13	2	2	8.1	2.2294	24.261
P31431	Syndecan-4	SDC4	1	1	7.1	2.2135	21.641
Q16890	Tumor protein D53	TPD52L1	1	1	6.9	2.213	22.449
Q6UXR4	Putative serpin A13	SERPINA13P	2	2	5.9	2.2125	34.864
Q99613;B5ME19	Eukaryotic translation initiation factor 3 subunit C;Eukaryotic translation initiation factor 3 subunit C-like protein	EIF3C;EIF3CL	2	2	2.2	2.2078	105.34
Q9UGI8	Testin	TES	4	4	10.2	2.2045	47.996
Q499Y3	Putative uncharacterized protein C10orf88-like		1	1	9.6	2.1955	20.452
Q01813	ATP-dependent 6-phosphofructokinase, platelet type	PFKP	4	3	6.1	2.1812	85.595
Q9C0B1	Alpha-ketoglutarate-dependent dioxygenase FTO	FTO	2	2	3.8	2.1778	58.281
O43765	Small glutamine-rich tetratricopeptide repeat-containing protein alpha	SGTA	2	2	8.9	2.1718	34.063
P52434	DNA-directed RNA polymerases I, II, and III subunit RPABC3	POLR2H	1	1	8	2.1704	17.143
P55010	Eukaryotic translation initiation factor 5	EIF5	3	3	7.9	2.169	49.222
Q8N412	Sperm-tail PG-rich repeat-containing protein 2	STPG2	1	1	5.4	2.1588	50.659
P57764	Gasdermin-D	GSDMD	1	1	2.9	2.1587	52.8
O00571;O15523	ATP-dependent RNA helicase DDX3X;ATP-dependent RNA helicase DDX3Y	DDX3X;DDX3Y	2	2	6.9	2.1513	73.243
P14209	CD99 antigen	CD99	1	1	16.8	2.1395	18.848
O75888	Tumor necrosis factor ligand superfamily member 13	TNFSF13	2	2	9.6	2.1374	27.433
Q9Y4D8	Probable E3 ubiquitin-protein ligase HECTD4	HECTD4	3	3	0.9	2.1323	439.34
Q9UNH7	Sorting nexin-6;Sorting nexin-6, N-terminally processed	SNX6	3	3	6.9	2.1253	46.648
P0CG30;P0CG29	Glutathione S-transferase theta-2B;Glutathione S-transferase theta-2	GSTT2B;GSTT2	2	2	9	2.1173	27.507
O00292;O75610	Left-right determination factor 2;Left-right determination factor 1	LEFTY2;LEFTY1	2	2	5.2	2.1088	40.92
Q8NFU4	Follicular dendritic cell secreted peptide	FDCSP	1	1	36.5	2.0999	9.7002
CON__Q61782			6	1	47.3	2.088	10.662
P46778	60S ribosomal protein L21	RPL21	2	2	14.4	2.0768	18.565
Q96DR8	Mucin-like protein 1	MUCL1	1	1	10	2.0731	9.0391
CON__Q922U2			32	1	35.5	2.0715	61.766
P49247	Ribose-5-phosphate isomerase	RPIA	1	1	6.1	2.0708	33.269
Q15369	Transcription elongation factor B polypeptide 1	TCEB1	2	2	22.3	2.0695	12.473
Q9BV40	Vesicle-associated membrane protein 8	VAMP8	2	2	24	2.0594	11.438
P62750	60S ribosomal protein L23a	RPL23A	1	1	8.3	2.0559	17.695
Q6UWP2	Dehydrogenase/reductase SDR family member 11	DHRS11	2	2	10.4	2.0523	28.308
Q8TBF2	Prostamide/prostaglandin F synthase	FAM213B	1	1	5.6	2.0426	21.222
Q8TF65	PDZ domain-containing protein GIPC2	GIPC2	1	1	5.4	2.0349	34.354
P60411	Keratin-associated protein 10-9	KRTAP10-9	1	1	2.7	2.0212	30.037
P14735	Insulin-degrading enzyme	IDE	3	3	3.7	2.0002	117.97
Q3B820	Protein FAM161A	FAM161A	1	1	1.7	1.9999	76.751
O60716	Catenin delta-1	CTNND1	2	2	3.2	1.9773	108.17
P51589	Cytochrome P450 2J2	CYP2J2	1	1	2.2	1.9718	57.61
P42025	Beta-centractin	ACTR1B	4	1	14.4	1.9717	42.293
Q15208	Serine/threonine-protein kinase 38	STK38	1	1	6.5	1.9706	54.19
Q9BXW9	Fanconi anemia group D2 protein	FANCD2	2	2	2.2	1.9692	164.13
A0A0C4DH24		IGKV6-21	1	1	10.5	1.9674	12.43
Q9UBN7	Histone deacetylase 6	HDAC6	1	1	0.7	1.9598	131.42
P01880	Ig delta chain C region	IGHD	11	1	43.5	1.9581	42.352
Q9Y265	RuvB-like 1	RUVBL1	1	1	3.1	1.9496	50.227
Q01628;C9JQL5	Interferon-induced transmembrane protein 3;Putative dispanin subfamily A member 2d	IFITM3	1	1	17.3	1.9424	14.632
P49589	Cysteine--tRNA ligase, cytoplasmic	CARS	2	2	4.3	1.942	85.472
P06748	Nucleophosmin	NPM1	2	2	10.9	1.9358	32.575
Q16576;Q09028	Histone-binding protein RBBP7;Histone-binding protein RBBP4	RBBP7;RBBP4	1	1	1.9	1.9237	47.82
O95881	Thioredoxin domain-containing protein 12	TXNDC12	3	3	19.2	1.9195	19.206
P22680	Cholesterol 7-alpha-monooxygenase	CYP7A1	1	1	4.8	1.9169	57.66
Q6DKJ4	Nucleoredoxin	NXN	1	1	2.5	1.9117	48.392
Q6P5S2	Protein LEG1 homolog	LEG1	1	1	6.1	1.9071	37.926
Q9NZP8	Complement C1r subcomponent-like protein	C1RL	1	1	3.1	1.9045	53.498
P0DSN7;A0A075B6S9		IGKV1D-37	1	1	13.7	1.902	12.688
Q16401	26S proteasome non-ATPase regulatory subunit 5	PSMD5	1	1	4.2	1.8878	56.195
Q96QB1	Rho GTPase-activating protein 7	DLC1	1	1	0.6	1.8835	170.59
Q11201	CMP-N-acetylneuraminate-beta-galactosamide-alpha-2,3-sialyltransferase 1	ST3GAL1	1	1	7.6	1.883	39.075
Q8WVY7	Ubiquitin-like domain-containing CTD phosphatase 1	UBLCP1	1	1	3.1	1.8793	36.804
Q96PE6	Zinc finger imprinted 3	ZIM3	1	1	2.3	1.8662	54.497
Q5JPH6	Probable glutamate--tRNA ligase, mitochondrial	EARS2	1	1	2.9	1.8531	58.688
P15941	Mucin-1;Mucin-1 subunit alpha;Mucin-1 subunit beta	MUC1	2	2	2.2	1.8528	122.1
O60493	Sorting nexin-3	SNX3	2	1	9.9	1.85	18.762
P46109	Crk-like protein	CRKL	1	1	4.3	1.8496	33.777
Q15046	Lysine--tRNA ligase	KARS	2	2	3.9	1.8489	68.047
Q9UBF2	Coatomer subunit gamma-2	COPG2	2	1	3	1.8396	97.621
P22894	Neutrophil collagenase	MMP8	2	2	6.6	1.8374	53.411
P0DOX4			1	1	2.2	1.8327	60.322
Q9Y5Y2	Cytosolic Fe-S cluster assembly factor NUBP2	NUBP2	2	2	15.1	1.8314	28.825
Q9Y2B0	Protein canopy homolog 2	CNPY2	1	1	8.8	1.8279	20.652
Q99996	A-kinase anchor protein 9	AKAP9	2	2	0.7	1.8273	452.98
O95399	Urotensin-2	UTS2	1	1	6.5	1.8247	14.295
Q92526	T-complex protein 1 subunit zeta-2	CCT6B	4	1	8.1	1.8233	57.821
P20929;O76041	Nebulin;Nebulette	NEB;NEBL	2	2	0.4	1.8228	772.91
P16035	Metalloproteinase inhibitor 2	TIMP2	1	1	9.1	1.8183	24.399
CON__Q1RMN8			1	1	6	1.8166	24.536
Q9H0E2	Toll-interacting protein	TOLLIP	1	1	5.1	1.8129	30.281
P62847	40S ribosomal protein S24	RPS24	2	2	17.3	1.811	15.423
Q9H8Y8	Golgi reassembly-stacking protein 2	GORASP2	1	1	4	1.8066	47.145
A0A0B4J1Y8		IGLV9-49	1	1	13.8	1.8062	13.024
P0DN26;A0A075B759;Q9Y536;F5H284;A0A0B4J2A2;A0A075B767;P0DN37	Peptidyl-prolyl cis-trans isomerase;Peptidyl-prolyl cis-trans isomerase A-like 4A/B/C;Peptidyl-prolyl cis-trans isomerase A-like 4D	PPIAL4E;PPIAL4A;PPIAL4D;PPIAL4C	4	1	37.2	-2	18.197
CON__Q3TTY5			12	0	10.2	-2	70.922
O15403	Monocarboxylate transporter 7	SLC16A6	1	1	2.1	-2	57.393
P68133	Actin, alpha skeletal muscle	ACTA1	20	1	50.4	-2	42.051
Q13885	Tubulin beta-2A chain	TUBB2A	19	1	47.6	-2	49.906
Q9UKX2	Myosin-2	MYH2	7	0	5.4	-2	223.04
Q9Y623;P11055	Myosin-4	MYH4	7	2	4.5	-2	223.07
