# Supplementary material for: Putative Biomarkers in Tears for Diabetic Retinopathy Diagnosis
Source: Front Med (Lausanne). 2022 May 25;9:873483. doi: 10.3389/fmed.2022.873483 (PMC9174990; doi:10.3389/fmed.2022.873483)
Supplement: Supplementary file 2 [file Table_2.XLSX]

## Sheet: Supplementary Table S2
Supplementary table S2. Proteins reliably quantified in the tear fluid by LC-MS/MS.
Protein IDs	Protein Names	Gene Names
A0A075B6P5;P01615	Ig kappa chain V-II region FR	IGKV2D-28
CON__P00761
CON__P02768-1;P02768	Serum albumin	ALB
CON__P02769
CON__P13645;P13645;CON__Q148H6;CON__Q7Z3Y7;Q7Z3Y7;CON__Q7Z3Z0;CON__Q7Z3Y8;CON__Q2M2I5;Q7Z3Z0;Q7Z3Y8;Q2M2I5;CON__Q7Z3Y9;Q7Z3Y9	Keratin, type I cytoskeletal 10	KRT10
CON__P13646-1
CON__P13647;P13647	Keratin, type II cytoskeletal 5	KRT5
CON__P15636
CON__P19013;P19013	Keratin, type II cytoskeletal 4	KRT4
CON__P35908v2;P35908;CON__P35908	Keratin, type II cytoskeletal 2 epidermal	KRT2
O00151	PDZ and LIM domain protein 1	PDLIM1
O00299	Chloride intracellular channel protein 1	CLIC1
O00764	Pyridoxal kinase	PDXK
O43707;P35609;Q08043;Q9H254	Alpha-actinin-4	ACTN4
O75083	WD repeat-containing protein 1	WDR1
O75556	Mammaglobin-B	SCGB2A1
O75874;P48735	Isocitrate dehydrogenase [NADP] cytoplasmic	IDH1
O95834;O00423	Echinoderm microtubule-associated protein-like 2	EML2
P00338;Q6ZMR3;P07864	L-lactate dehydrogenase A chain	LDHA
P00352;P05091	Retinal dehydrogenase 1	ALDH1A1
P00390	Glutathione reductase, mitochondrial	GSR
P00441	Superoxide dismutase [Cu-Zn]	SOD1
P00450;CON__ENSEMBL:ENSBTAP00000031900	Ceruloplasmin	CP
P00558;P07205	Phosphoglycerate kinase 1	PGK1
P00734;CON__P00735	Prothrombin;Activation peptide fragment 1;Activation peptide fragment 2;Thrombin light chain;Thrombin heavy chain	F2
P00738	Haptoglobin;Haptoglobin alpha chain;Haptoglobin beta chain	HP
P00751;CON__Q3KUS7	Complement factor B;Complement factor B Ba fragment;Complement factor B Bb fragment	CFB
P00966	Argininosuccinate synthase	ASS1
P01008	Antithrombin-III	SERPINC1
P01009;P20848	Alpha-1-antitrypsin;Short peptide from AAT	SERPINA1
P01011	Alpha-1-antichymotrypsin;Alpha-1-antichymotrypsin His-Pro-less	SERPINA3
P01023;CON__ENSEMBL:ENSBTAP00000024146;P20742	Alpha-2-macroglobulin	A2M
P01024;O95568	Complement C3;Complement C3 beta chain;C3-beta-c;Complement C3 alpha chain;C3a anaphylatoxin;Acylation stimulating protein;Complement C3b alpha chain;Complement C3c alpha chain fragment 1;Complement C3dg fragment;Complement C3g fragment;Complement C3d fragment;Complement C3f fragment;Complement C3c alpha chain fragment 2	C3
P01036	Cystatin-S	CST4
P01037	Cystatin-SN	CST1
P01042;CON__P01045-1;CON__Q2KJ62;CON__P01044-1	Kininogen-1;Kininogen-1 heavy chain;T-kinin;Bradykinin;Lysyl-bradykinin;Kininogen-1 light chain;Low molecular weight growth-promoting factor	KNG1
P01591	Immunoglobulin J chain	IGJ
P01833	Polymeric immunoglobulin receptor;Secretory component	PIGR
P01859	Ig gamma-2 chain C region	IGHG2
P01860	Ig gamma-3 chain C region	IGHG3
P01871	Ig mu chain C region	IGHM
P01876	Ig alpha-1 chain C region	IGHA1
P02647;CON__P15497	Apolipoprotein A-I;Proapolipoprotein A-I;Truncated apolipoprotein A-I	APOA1
P02652	Apolipoprotein A-II;Proapolipoprotein A-II;Truncated apolipoprotein A-II	APOA2
P02671;CON__P02672	Fibrinogen alpha chain;Fibrinopeptide A;Fibrinogen alpha chain	FGA
P02675;CON__P02676	Fibrinogen beta chain;Fibrinopeptide B;Fibrinogen beta chain	FGB
P02679	Fibrinogen gamma chain	FGG
P02749;CON__P17690	Beta-2-glycoprotein 1	APOH
P02763	Alpha-1-acid glycoprotein 1	ORM1
P02765	Alpha-2-HS-glycoprotein;Alpha-2-HS-glycoprotein chain A;Alpha-2-HS-glycoprotein chain B	AHSG
P02766	Transthyretin	TTR
P02774;CON__Q3MHN5;CON__ENSEMBL:ENSBTAP00000018229	Vitamin D-binding protein	GC
P02787;CON__Q2HJF0	Serotransferrin	TF
P02788	Lactotransferrin;Lactoferricin-H;Kaliocin-1;Lactoferroxin-A;Lactoferroxin-B;Lactoferroxin-C	LTF
P02790	Hemopexin	HPX
P04075;P05062	Fructose-bisphosphate aldolase A	ALDOA
P04080	Cystatin-B	CSTB
P04083	Annexin A1	ANXA1
P04217	Alpha-1B-glycoprotein	A1BG
P04264;CON__P04264	Keratin, type II cytoskeletal 1	KRT1
P04406	Glyceraldehyde-3-phosphate dehydrogenase	GAPDH
P04632	Calpain small subunit 1	CAPNS1
P04792	Heat shock protein beta-1	HSPB1
P05109	Protein S100-A8;Protein S100-A8, N-terminally processed	S100A8
P06396;CON__Q3SX14;REV__Q6TDU7	Gelsolin	GSN
P06702	Protein S100-A9	S100A9
P06703	Protein S100-A6	S100A6
P06733;P13929	Alpha-enolase	ENO1
P06737	Glycogen phosphorylase, liver form	PYGL
P06744;CON__Q3ZBD7;Q8N196	Glucose-6-phosphate isomerase	GPI
P07355;A6NMY6	Annexin A2;Putative annexin A2-like protein	ANXA2;ANXA2P2
P07384	Calpain-1 catalytic subunit	CAPN1
P07737;CON__P02584	Profilin-1	PFN1
P07858	Cathepsin B;Cathepsin B light chain;Cathepsin B heavy chain	CTSB
P07900;Q14568;Q58FG0;Q58FG1	Heat shock protein HSP 90-alpha	HSP90AA1
P08238;Q58FF7	Heat shock protein HSP 90-beta	HSP90AB1
P08603;Q02985	Complement factor H	CFH
P08727;CON__P08727;CON__Q8N1A0;Q8N1A0	Keratin, type I cytoskeletal 19	KRT19
P09211	Glutathione S-transferase P	GSTP1
P09467	Fructose-1,6-bisphosphatase 1	FBP1
P0C0L5	Complement C4-B;Complement C4 beta chain;Complement C4-B alpha chain;C4a anaphylatoxin;C4b-B;C4d-B;Complement C4 gamma chain	C4B
P0DMV9;P0DMV8	Heat shock 70 kDa protein 1B;Heat shock 70 kDa protein 1A	HSPA1B;HSPA1A
P0DOX2;A0A0J9YVY3
P0DOX5;P01857	Ig gamma-1 chain C region	IGHG1
P0DOX7
P0DOX8;B9A064;P0CG04	Immunoglobulin lambda-like polypeptide 5;Ig lambda-1 chain C regions	IGLL5;IGLC1
P0DP25;P0DP24;P0DP23;P02585
P10909	Clusterin;Clusterin beta chain;Clusterin alpha chain	CLU
P11142;P54652	Heat shock cognate 71 kDa protein	HSPA8
P11766	Alcohol dehydrogenase class-3	ADH5
P12273	Prolactin-inducible protein	PIP
P13489	Ribonuclease inhibitor	RNH1
P13639;Q15029	Elongation factor 2	EEF2
P13797	Plastin-3	PLS3
P14550	Alcohol dehydrogenase [NADP(+)]	AKR1A1
P14618	Pyruvate kinase PKM	PKM
P15104	Glutamine synthetase	GLUL
P15311	Ezrin	EZR
P16152	Carbonyl reductase [NADPH] 1	CBR1
P17655	Calpain-2 catalytic subunit	CAPN2
P17931	Galectin-3	LGALS3
P18510	Interleukin-1 receptor antagonist protein	IL1RN
P18669;P15259;Q8N0Y7	Phosphoglycerate mutase 1	PGAM1
P19652	Alpha-1-acid glycoprotein 2	ORM2
P19827;CON__Q0VCM5	Inter-alpha-trypsin inhibitor heavy chain H1	ITIH1
P19971	Thymidine phosphorylase	TYMP
P20061	Transcobalamin-1	TCN1
P20618	Proteasome subunit beta type-1	PSMB1
P21964	Catechol O-methyltransferase	COMT
P21980	Protein-glutamine gamma-glutamyltransferase 2	TGM2
P22079	Lactoperoxidase	LPO
P22314	Ubiquitin-like modifier-activating enzyme 1	UBA1
P23381	Tryptophan--tRNA ligase, cytoplasmic;T1-TrpRS;T2-TrpRS	WARS
P23528;Q9Y281	Cofilin-1	CFL1
P25311	Zinc-alpha-2-glycoprotein	AZGP1
P25815	Protein S100-P	S100P
P27348	14-3-3 protein theta	YWHAQ
P27797	Calreticulin	CALR
P28838	Cytosol aminopeptidase	LAP3
P29401	Transketolase	TKT
P30041	Peroxiredoxin-6	PRDX6
P30044	Peroxiredoxin-5, mitochondrial	PRDX5
P30086	Phosphatidylethanolamine-binding protein 1;Hippocampal cholinergic neurostimulating peptide	PEBP1
P30101	Protein disulfide-isomerase A3	PDIA3
P30740;O75830	Leukocyte elastase inhibitor	SERPINB1
P30838;P48448;P43353;P51648	Aldehyde dehydrogenase, dimeric NADP-preferring	ALDH3A1
P31025;Q5VSP4	Lipocalin-1	LCN1
P31946	14-3-3 protein beta/alpha;14-3-3 protein beta/alpha, N-terminally processed	YWHAB
P31947	14-3-3 protein sigma	SFN
P31949	Protein S100-A11;Protein S100-A11, N-terminally processed	S100A11
P35527;CON__P35527	Keratin, type I cytoskeletal 9	KRT9
P36952	Serpin B5	SERPINB5
P37802;Q9UI15	Transgelin-2	TAGLN2
P40121	Macrophage-capping protein	CAPG
P40394	Alcohol dehydrogenase class 4 mu/sigma chain	ADH7
P43490	Nicotinamide phosphoribosyltransferase	NAMPT
P43652	Afamin	AFM
P46940;Q86VI3;Q13576	Ras GTPase-activating-like protein IQGAP1	IQGAP1
P47895;O94788;P30837	Aldehyde dehydrogenase family 1 member A3	ALDH1A3
P50395	Rab GDP dissociation inhibitor beta	GDI2
P52209	6-phosphogluconate dehydrogenase, decarboxylating	PGD
P55072	Transitional endoplasmic reticulum ATPase	VCP
P55786;A6NEC2	Puromycin-sensitive aminopeptidase	NPEPPS
P58546	Myotrophin	MTPN
P60174	Triosephosphate isomerase	TPI1
P61626	Lysozyme C	LYZ
P61769	Beta-2-microglobulin;Beta-2-microglobulin form pI 5.3	B2M
P61981	14-3-3 protein gamma;14-3-3 protein gamma, N-terminally processed	YWHAG
P62258	14-3-3 protein epsilon	YWHAE
P62937	Peptidyl-prolyl cis-trans isomerase A;Peptidyl-prolyl cis-trans isomerase A, N-terminally processed	PPIA
P62979;P62987;P0CG47;P0CG48	Ubiquitin-40S ribosomal protein S27a;Ubiquitin;40S ribosomal protein S27a;Ubiquitin-60S ribosomal protein L40;Ubiquitin;60S ribosomal protein L40;Polyubiquitin-B;Ubiquitin;Polyubiquitin-C;Ubiquitin	RPS27A;UBA52;UBB;UBC
P63104	14-3-3 protein zeta/delta	YWHAZ
P63241;Q6IS14;Q9GZV4	Eukaryotic translation initiation factor 5A-1;Eukaryotic translation initiation factor 5A-1-like	EIF5A;EIF5AL1
P63261	Actin, cytoplasmic 2;Actin, cytoplasmic 2, N-terminally processed	ACTG1
P68104;Q5VTE0	Elongation factor 1-alpha 1;Putative elongation factor 1-alpha-like 3	EEF1A1;EEF1A1P5
P68363;A6NHL2;Q9H853	Tubulin alpha-1B chain	TUBA1B
P68371;P04350	Tubulin beta-4B chain;Tubulin beta-4A chain	TUBB4B;TUBB4A
P80188	Neutrophil gelatinase-associated lipocalin	LCN2
P80303	Nucleobindin-2;Nesfatin-1	NUCB2
P98088	Mucin-5AC	MUC5AC
P98160	Basement membrane-specific heparan sulfate proteoglycan core protein;Endorepellin;LG3 peptide	HSPG2
Q00796	Sorbitol dehydrogenase	SORD
Q01469;A8MUU1	Fatty acid-binding protein, epidermal	FABP5
Q01518;P40123	Adenylyl cyclase-associated protein 1	CAP1
Q04828	Aldo-keto reductase family 1 member C1	AKR1C1
Q06323	Proteasome activator complex subunit 1	PSME1
Q06830	Peroxiredoxin-1	PRDX1
Q08380	Galectin-3-binding protein	LGALS3BP
Q13228	Selenium-binding protein 1	SELENBP1
Q13421	Mesothelin;Megakaryocyte-potentiating factor;Mesothelin, cleaved form	MSLN
Q14624;CON__Q3T052	Inter-alpha-trypsin inhibitor heavy chain H4;70 kDa inter-alpha-trypsin inhibitor heavy chain H4;35 kDa inter-alpha-trypsin inhibitor heavy chain H4	ITIH4
Q15121	Astrocytic phosphoprotein PEA-15	PEA15
Q15181	Inorganic pyrophosphatase	PPA1
Q16378	Proline-rich protein 4	PRR4
Q6XQN6	Nicotinate phosphoribosyltransferase	NAPRT
Q7Z406;Q9UKX3;A7E2Y1	Myosin-14	MYH14
Q8WUM4	Programmed cell death 6-interacting protein	PDCD6IP
Q96DA0	Zymogen granule protein 16 homolog B	ZG16B
Q96KP4	Cytosolic non-specific dipeptidase	CNDP2
Q99497	Protein deglycase DJ-1	PARK7
Q99935	Proline-rich protein 1;Opiorphin	PROL1
Q9GZZ8	Extracellular glycoprotein lacritin	LACRT
Q9NY33	Dipeptidyl peptidase 3	DPP3
Q9UGM3	Deleted in malignant brain tumors 1 protein	DMBT1
Q9UL46	Proteasome activator complex subunit 2	PSME2
P25787	Proteasome subunit alpha type-2	PSMA2
P52565	Rho GDP-dissociation inhibitor 1	ARHGDIA
P47756	F-actin-capping protein subunit beta	CAPZB
P67936;Q2TAC2	Tropomyosin alpha-4 chain	TPM4
P27482	Calmodulin-like protein 3	CALML3
P80748	Ig lambda chain V-III region LOI
P25789	Proteasome subunit alpha type-4	PSMA4
P22626	Heterogeneous nuclear ribonucleoproteins A2/B1	HNRNPA2B1
P03973	Antileukoproteinase	SLPI
P07339	Cathepsin D;Cathepsin D light chain;Cathepsin D heavy chain	CTSD
P31939	Bifunctional purine biosynthesis protein PURH;Phosphoribosylaminoimidazolecarboxamide formyltransferase;IMP cyclohydrolase	ATIC
Q16851	UTP--glucose-1-phosphate uridylyltransferase	UGP2
P48643	T-complex protein 1 subunit epsilon	CCT5
O95994;Q8TD06	Anterior gradient protein 2 homolog	AGR2
P40925	Malate dehydrogenase, cytoplasmic	MDH1
P00747;CON__P06868;Q02325;Q15195	Plasminogen;Plasmin heavy chain A;Activation peptide;Angiostatin;Plasmin heavy chain A, short form;Plasmin light chain B	PLG
Q9H4A4	Aminopeptidase B	RNPEP
P01861	Ig gamma-4 chain C region	IGHG4
CON__P05787;P05787;CON__H-INV:HIT000292931;CON__H-INV:HIT000016045;P14136;CON__Q6KB66-1;Q6KB66	Keratin, type II cytoskeletal 8	KRT8
P35754	Glutaredoxin-1	GLRX
P07741	Adenine phosphoribosyltransferase	APRT
P30153;P30154	Serine/threonine-protein phosphatase 2A 65 kDa regulatory subunit A alpha isoform	PPP2R1A
P00326;P07327;P28332	Alcohol dehydrogenase 1C	ADH1C
P07237	Protein disulfide-isomerase	P4HB
P61160	Actin-related protein 2	ACTR2
P48637	Glutathione synthetase	GSS
P33241	Lymphocyte-specific protein 1	LSP1
P45974;Q92995	Ubiquitin carboxyl-terminal hydrolase 5	USP5
P68402	Platelet-activating factor acetylhydrolase IB subunit beta	PAFAH1B2
Q06210;O94808	Glutamine--fructose-6-phosphate aminotransferase [isomerizing] 1	GFPT1
Q14515	SPARC-like protein 1	SPARCL1
P31941;Q9UH17	DNA dC->dU-editing enzyme APOBEC-3A	APOBEC3A
P61158;Q9P1U1;Q9C0K3	Actin-related protein 3	ACTR3
O95336	6-phosphogluconolactonase	PGLS
P52566	Rho GDP-dissociation inhibitor 2	ARHGDIB
P10768	S-formylglutathione hydrolase	ESD
O14818;Q8TAA3	Proteasome subunit alpha type-7	PSMA7
P19823;CON__Q9TRI1	Inter-alpha-trypsin inhibitor heavy chain H2	ITIH2
P01034	Cystatin-C	CST3
Q01105;P0DME0	Protein SET;Protein SETSIP	SET;SETSIP
P01019	Angiotensinogen;Angiotensin-1;Angiotensin-2;Angiotensin-3;Angiotensin-4;Angiotensin 1-9;Angiotensin 1-7;Angiotensin 1-5;Angiotensin 1-4	AGT
O60664	Perilipin-3	PLIN3
P02750	Leucine-rich alpha-2-glycoprotein	LRG1
Q9UBC9	Small proline-rich protein 3	SPRR3
Q9NR45	Sialic acid synthase	NANS
P05155;CON__P50448	Plasma protease C1 inhibitor	SERPING1
P11021	78 kDa glucose-regulated protein	HSPA5
Q00610;P53675	Clathrin heavy chain 1	CLTC
P25786	Proteasome subunit alpha type-1	PSMA1
P20810	Calpastatin	CAST
P48147	Prolyl endopeptidase	PREP
A0A0C4DH68;A0A075B6R9		IGKV2-24;IGKV2D-24
P67775	Serine/threonine-protein phosphatase 2A catalytic subunit alpha isoform	PPP2CA
Q15782	Chitinase-3-like protein 2	CHI3L2
P04004;CON__Q3ZBS7	Vitronectin;Vitronectin V65 subunit;Vitronectin V10 subunit;Somatomedin-B	VTN
P30085	UMP-CMP kinase	CMPK1
P32119	Peroxiredoxin-2	PRDX2
Q6ZVX7	F-box only protein 50	NCCRP1
P62820;Q92930;P61006	Ras-related protein Rab-1A	RAB1A
Q9Y5Z4	Heme-binding protein 2	HEBP2
O60547	GDP-mannose 4,6 dehydratase	GMDS
P68032;P62736;P63267	Actin, alpha cardiac muscle 1;Actin, aortic smooth muscle;Actin, gamma-enteric smooth muscle	ACTC1;ACTA2;ACTG2
P60981	Destrin	DSTN
Q9BS40	Latexin	LXN
P52907	F-actin-capping protein subunit alpha-1	CAPZA1
P06310;A0A075B6S6	Ig kappa chain V-II region RPMI 6410
P63244	Guanine nucleotide-binding protein subunit beta-2-like 1;Guanine nucleotide-binding protein subunit beta-2-like 1, N-terminally processed	GNB2L1
Q15847	Adipogenesis regulatory factor	ADIRF
P34896;P34897	Serine hydroxymethyltransferase, cytosolic	SHMT1
P30043	Flavin reductase (NADPH)	BLVRB
P05090	Apolipoprotein D	APOD
P19105;O14950;P24844	Myosin regulatory light chain 12A;Myosin regulatory light chain 12B	MYL12A;MYL12B
P17858	ATP-dependent 6-phosphofructokinase, liver type	PFKL
P43034	Platelet-activating factor acetylhydrolase IB subunit alpha	PAFAH1B1
P27695	DNA-(apurinic or apyrimidinic site) lyase;DNA-(apurinic or apyrimidinic site) lyase, mitochondrial	APEX1
P06331	Ig heavy chain V-II region ARH-77
Q9Y6U3	Adseverin	SCIN
Q6MZM9	Proline-rich protein 27	PRR27
O43852	Calumenin	CALU
Q9BRF8	Serine/threonine-protein phosphatase CPPED1	CPPED1
P36955;CON__Q95121	Pigment epithelium-derived factor	SERPINF1
P56537	Eukaryotic translation initiation factor 6	EIF6
Q14508	WAP four-disulfide core domain protein 2	WFDC2
P09651;Q32P51	Heterogeneous nuclear ribonucleoprotein A1;Heterogeneous nuclear ribonucleoprotein A1, N-terminally processed;Heterogeneous nuclear ribonucleoprotein A1-like 2	HNRNPA1;HNRNPA1L2
P09960	Leukotriene A-4 hydrolase	LTA4H
P07108	Acyl-CoA-binding protein	DBI
P36871	Phosphoglucomutase-1	PGM1
Q9BPY8	Homeodomain-only protein	HOPX
P0DOX3
P50238	Cysteine-rich protein 1	CRIP1
P30711	Glutathione S-transferase theta-1	GSTT1
P04196	Histidine-rich glycoprotein	HRG
P01834	Ig kappa chain C region	IGKC
P08697;CON__P28800	Alpha-2-antiplasmin	SERPINF2
P12955	Xaa-Pro dipeptidase	PEPD
Q14240	Eukaryotic initiation factor 4A-II;Eukaryotic initiation factor 4A-II, N-terminally processed	EIF4A2
P61204;P84077	ADP-ribosylation factor 3;ADP-ribosylation factor 1	ARF3;ARF1
Q9UQ80	Proliferation-associated protein 2G4	PA2G4
P01619	Ig kappa chain V-III region B6
P01594;P01593	Ig kappa chain V-I region AU;Ig kappa chain V-I region AG
P49189	4-trimethylaminobutyraldehyde dehydrogenase	ALDH9A1
Q09666	Neuroblast differentiation-associated protein AHNAK	AHNAK
Q13630	GDP-L-fucose synthase	TSTA3
CON__P02538;P02538;CON__P48668;CON__P04259;P48668	Keratin, type II cytoskeletal 6A;Keratin, type II cytoskeletal 6C	KRT6A;KRT6C
P17174	Aspartate aminotransferase, cytoplasmic	GOT1
P07203	Glutathione peroxidase 1	GPX1
P21281;P15313	V-type proton ATPase subunit B, brain isoform	ATP6V1B2
O76003	Glutaredoxin-3	GLRX3
P47989	Xanthine dehydrogenase/oxidase;Xanthine dehydrogenase;Xanthine oxidase	XDH
P07602	Prosaposin;Saposin-A;Saposin-B-Val;Saposin-B;Saposin-C;Saposin-D	PSAP
P49773	Histidine triad nucleotide-binding protein 1	HINT1
Q16651	Prostasin;Prostasin light chain;Prostasin heavy chain	PRSS8
P31151;Q86SG5	Protein S100-A7	S100A7
Q04917	14-3-3 protein eta	YWHAH
Q08257	Quinone oxidoreductase	CRYZ
P11216	Glycogen phosphorylase, brain form	PYGB
P47929	Galectin-7	LGALS7
P12830	Cadherin-1;E-Cad/CTF1;E-Cad/CTF2;E-Cad/CTF3	CDH1
P13796	Plastin-2	LCP1
P02748;CON__Q3MHN2	Complement component C9;Complement component C9a;Complement component C9b	C9
P01780	Ig heavy chain V-III region JON
P23526	Adenosylhomocysteinase	AHCY
P22392;O60361	Nucleoside diphosphate kinase B;Putative nucleoside diphosphate kinase	NME2;NME2P1
P42224	Signal transducer and activator of transcription 1-alpha/beta	STAT1
P02533;CON__P02533;CON__Q9D312	Keratin, type I cytoskeletal 14	KRT14
P31150	Rab GDP dissociation inhibitor alpha	GDI1
Q04760	Lactoylglutathione lyase	GLO1
P02144	Myoglobin	MB
Q9NZT1	Calmodulin-like protein 5	CALML5
P08758	Annexin A5	ANXA5
P07195	L-lactate dehydrogenase B chain	LDHB
O60888	Protein CutA	CUTA
Q16719	Kynureninase	KYNU
P18206	Vinculin	VCL
A0A075B6S5		IGKV1-27
Q9HC38	Glyoxalase domain-containing protein 4	GLOD4
Q9UBQ7	Glyoxylate reductase/hydroxypyruvate reductase	GRHPR
P28066	Proteasome subunit alpha type-5	PSMA5
P13798	Acylamino-acid-releasing enzyme	APEH
P34932;O95757	Heat shock 70 kDa protein 4	HSPA4
P10599	Thioredoxin	TXN
P02753	Retinol-binding protein 4;Plasma retinol-binding protein(1-182);Plasma retinol-binding protein(1-181);Plasma retinol-binding protein(1-179);Plasma retinol-binding protein(1-176)	RBP4
P13671	Complement component C6	C6
P80511	Protein S100-A12;Calcitermin	S100A12
P13693;Q56UQ5;Q9HAU6	Translationally-controlled tumor protein	TPT1
P28070	Proteasome subunit beta type-4	PSMB4
Q96G03	Phosphoglucomutase-2	PGM2
Q96S96	Phosphatidylethanolamine-binding protein 4	PEBP4
P55263	Adenosine kinase	ADK
O60437	Periplakin	PPL
P28062	Proteasome subunit beta type-8	PSMB8
P00325	Alcohol dehydrogenase 1B	ADH1B
A0A0C4DH31		IGHV1-18
P25398	40S ribosomal protein S12	RPS12
O15143	Actin-related protein 2/3 complex subunit 1B	ARPC1B
P40926	Malate dehydrogenase, mitochondrial	MDH2
Q13126	S-methyl-5-thioadenosine phosphorylase	MTAP
P21399	Cytoplasmic aconitate hydratase	ACO1
O00584	Ribonuclease T2	RNASET2
P08865	40S ribosomal protein SA	RPSA
Q96TA1	Niban-like protein 1	FAM129B
P04179	Superoxide dismutase [Mn], mitochondrial	SOD2
Q13938	Calcyphosin	CAPS
P49720	Proteasome subunit beta type-3	PSMB3
Q14914	Prostaglandin reductase 1	PTGR1
P39687;O43423	Acidic leucine-rich nuclear phosphoprotein 32 family member A	ANP32A
P02760;CON__P00978	Protein AMBP;Alpha-1-microglobulin;Inter-alpha-trypsin inhibitor light chain;Trypstatin	AMBP
P49721	Proteasome subunit beta type-2	PSMB2
P69905	Hemoglobin subunit alpha	HBA1
P05452;CON__Q2KIS7	Tetranectin	CLEC3B
Q96C23	Aldose 1-epimerase	GALM
P02511	Alpha-crystallin B chain	CRYAB
Q99933	BAG family molecular chaperone regulator 1	BAG1
P24534	Elongation factor 1-beta	EEF1B2
P60660;P14649	Myosin light polypeptide 6	MYL6
P06731;P40198	Carcinoembryonic antigen-related cell adhesion molecule 5	CEACAM5
Q9UN36	Protein NDRG2	NDRG2
P62942	Peptidyl-prolyl cis-trans isomerase FKBP1A	FKBP1A
CON__Q3KNV1;P08729	Keratin, type II cytoskeletal 7	KRT7
O75348;O95670	V-type proton ATPase subunit G 1	ATP6V1G1
P35579	Myosin-9	MYH9
P01033	Metalloproteinase inhibitor 1	TIMP1
P22528	Cornifin-B	SPRR1B
P62140	Serine/threonine-protein phosphatase PP1-beta catalytic subunit	PPP1CB
Q86VP6;O75155	Cullin-associated NEDD8-dissociated protein 1	CAND1
P08294	Extracellular superoxide dismutase [Cu-Zn]	SOD3
Q15631	Translin	TSN
P06727;CON__Q32PJ2	Apolipoprotein A-IV	APOA4
Q9NQW7	Xaa-Pro aminopeptidase 1	XPNPEP1
P30520	Adenylosuccinate synthetase isozyme 2	ADSS
P01040	Cystatin-A;Cystatin-A, N-terminally processed	CSTA
Q15435	Protein phosphatase 1 regulatory subunit 7	PPP1R7
Q14847	LIM and SH3 domain protein 1	LASP1
Q96FW1	Ubiquitin thioesterase OTUB1	OTUB1
P52943	Cysteine-rich protein 2	CRIP2
O75368	SH3 domain-binding glutamic acid-rich-like protein	SH3BGRL
P34096	Ribonuclease 4	RNASE4
Q9BRA2	Thioredoxin domain-containing protein 17	TXNDC17
P0DOY2;P0DOY3;P0CF74	Ig lambda-6 chain C region	IGLC6
P04003	C4b-binding protein alpha chain	C4BPA
Q8N335;P21695	Glycerol-3-phosphate dehydrogenase 1-like protein	GPD1L
Q14651	Plastin-1	PLS1
P78417	Glutathione S-transferase omega-1	GSTO1
O43396	Thioredoxin-like protein 1	TXNL1
Q8NI22	Multiple coagulation factor deficiency protein 2	MCFD2
P51858;Q9Y3E1;O75475;Q7Z4V5	Hepatoma-derived growth factor	HDGF
CON__P08779;P08779;CON__Q9Z2K1;CON__Q3ZAW8	Keratin, type I cytoskeletal 16	KRT16
Q9H299	SH3 domain-binding glutamic acid-rich-like protein 3	SH3BGRL3
P37837	Transaldolase	TALDO1
P61224;P62834;A6NIZ1	Ras-related protein Rap-1b;Ras-related protein Rap-1A;Ras-related protein Rap-1b-like protein	RAP1B;RAP1A
Q16881;Q9NNW7	Thioredoxin reductase 1, cytoplasmic	TXNRD1
P49788	Retinoic acid receptor responder protein 1	RARRES1
P08670;P17661;P41219;Q16352;P07197;P07196	Vimentin	VIM
O15144	Actin-related protein 2/3 complex subunit 2	ARPC2
Q14103	Heterogeneous nuclear ribonucleoprotein D0	HNRNPD
P06454	Prothymosin alpha;Prothymosin alpha, N-terminally processed;Thymosin alpha-1	PTMA
Q02818	Nucleobindin-1	NUCB1
P14314	Glucosidase 2 subunit beta	PRKCSH
Q14894	Ketimine reductase mu-crystallin	CRYM
Q8N474	Secreted frizzled-related protein 1	SFRP1
Q99733	Nucleosome assembly protein 1-like 4	NAP1L4
P68366	Tubulin alpha-4A chain	TUBA4A
Q14974	Importin subunit beta-1	KPNB1
P61586	Transforming protein RhoA	RHOA
Q9BQE3	Tubulin alpha-1C chain	TUBA1C
P61970	Nuclear transport factor 2	NUTF2
P52895	Aldo-keto reductase family 1 member C2	AKR1C2
Q96IU4	Alpha/beta hydrolase domain-containing protein 14B	ABHD14B
P29218	Inositol monophosphatase 1	IMPA1
Q9NRX4	14 kDa phosphohistidine phosphatase	PHPT1
Q9BZQ8	Protein Niban	FAM129A
P28065	Proteasome subunit beta type-9	PSMB9
A0A0B4J1Y9		IGHV3-72
P61019;Q8WUD1	Ras-related protein Rab-2A;Ras-related protein Rab-2B	RAB2A;RAB2B
P02656	Apolipoprotein C-III	APOC3
P68871	Hemoglobin subunit beta;LVV-hemorphin-7;Spinorphin	HBB
O14745	Na(+)/H(+) exchange regulatory cofactor NHE-RF1	SLC9A3R1
Q9H0W9	Ester hydrolase C11orf54	C11orf54
Q3ZCM7	Tubulin beta-8 chain	TUBB8
Q14764	Major vault protein	MVP
P50995	Annexin A11	ANXA11
Q5VW32	BRO1 domain-containing protein BROX	BROX
P11413	Glucose-6-phosphate 1-dehydrogenase	G6PD
P14555	Phospholipase A2, membrane associated	PLA2G2A
P31146	Coronin-1A	CORO1A
P04745;P19961;P04746;CON__Q3MHH8	Alpha-amylase 1;Alpha-amylase 2B;Pancreatic alpha-amylase	AMY1A;AMY2B;AMY2A
P04155	Trefoil factor 1	TFF1
P47755	F-actin-capping protein subunit alpha-2	CAPZA2
P46926	Glucosamine-6-phosphate isomerase 1	GNPDA1
P05387	60S acidic ribosomal protein P2	RPLP2
Q8NCW5	NAD(P)H-hydrate epimerase	APOA1BP
O75369	Filamin-B	FLNB
O43488;Q8NHP1	Aflatoxin B1 aldehyde reductase member 2	AKR7A2
P98179	RNA-binding protein 3	RBM3
Q9UHY7	Enolase-phosphatase E1	ENOPH1
P01031;CON__Q1A7A4	Complement C5;Complement C5 beta chain;Complement C5 alpha chain;C5a anaphylatoxin;Complement C5 alpha chain	C5
A0A0B4J1X5;A0A0C4DH42;P01767	Ig heavy chain V-III region BUT	IGHV3-74;IGHV3-66
P27361;P31152;Q16659	Mitogen-activated protein kinase 3	MAPK3
A2NJV5		IGKV A18
P17987	T-complex protein 1 subunit alpha	TCP1
Q15257	Serine/threonine-protein phosphatase 2A activator	PPP2R4
P25788	Proteasome subunit alpha type-3	PSMA3
P31948	Stress-induced-phosphoprotein 1	STIP1
P40227	T-complex protein 1 subunit zeta	CCT6A
P08185	Corticosteroid-binding globulin	SERPINA6
Q53FA7	Quinone oxidoreductase PIG3	TP53I3
P50990	T-complex protein 1 subunit theta	CCT8
Q12792	Twinfilin-1	TWF1
P30046;A6NHG4	D-dopachrome decarboxylase;D-dopachrome decarboxylase-like protein	DDT;DDTL
P46108	Adapter molecule crk	CRK
P35237	Serpin B6	SERPINB6
Q8NFU3	Thiosulfate sulfurtransferase/rhodanese-like domain-containing protein 1	TSTD1
P49368	T-complex protein 1 subunit gamma	CCT3
P05156;CON__Q32PI4	Complement factor I;Complement factor I heavy chain;Complement factor I light chain	CFI
P09429;B2RPK0	High mobility group protein B1;Putative high mobility group protein B1-like 1	HMGB1;HMGB1P1
P51884;CON__Q05443	Lumican	LUM
P14625;Q58FF3	Endoplasmin	HSP90B1
P41250	Glycine--tRNA ligase	GARS
P09758	Tumor-associated calcium signal transducer 2	TACSTD2
P29692	Elongation factor 1-delta	EEF1D
Q96HC4	PDZ and LIM domain protein 5	PDLIM5
P13716	Delta-aminolevulinic acid dehydratase	ALAD
P46459	Vesicle-fusing ATPase	NSF
Q15365	Poly(rC)-binding protein 1	PCBP1
P26641	Elongation factor 1-gamma	EEF1G
Q9ULZ3	Apoptosis-associated speck-like protein containing a CARD	PYCARD
O00534	von Willebrand factor A domain-containing protein 5A	VWA5A
O95865	N(G),N(G)-dimethylarginine dimethylaminohydrolase 2	DDAH2
Q15185	Prostaglandin E synthase 3	PTGES3
P63151;Q66LE6;Q00005;Q9Y2T4	Serine/threonine-protein phosphatase 2A 55 kDa regulatory subunit B alpha isoform;Serine/threonine-protein phosphatase 2A 55 kDa regulatory subunit B delta isoform	PPP2R2A;PPP2R2D
Q9P2T1;P36959	GMP reductase 2	GMPR2
Q10567	AP-1 complex subunit beta-1	AP1B1
P78371	T-complex protein 1 subunit beta	CCT2
O75531	Barrier-to-autointegration factor;Barrier-to-autointegration factor, N-terminally processed	BANF1
Q99878;Q96KK5;Q9BTM1;Q16777;Q93077;Q7L7L0;Q6FI13;P20671;P0C0S8;P04908;Q96QV6;P16104;Q71UI9;P0C0S5;Q8IUE6	Histone H2A type 1-J;Histone H2A type 1-H;Histone H2A.J;Histone H2A type 2-C;Histone H2A type 1-C;Histone H2A type 3;Histone H2A type 2-A;Histone H2A type 1-D;Histone H2A type 1;Histone H2A type 1-B/E;Histone H2A type 1-A;Histone H2AX;Histone H2A.V;Histone H2A.Z	HIST1H2AJ;HIST1H2AH;H2AFJ;HIST2H2AC;HIST1H2AC;HIST3H2A;HIST2H2AA3;HIST1H2AD;HIST1H2AG;HIST1H2AB;HIST1H2AA;H2AFX;H2AFV;H2AFZ
A0A0C4DH38		IGHV5-51
O94760	N(G),N(G)-dimethylarginine dimethylaminohydrolase 1	DDAH1
P61978	Heterogeneous nuclear ribonucleoprotein K	HNRNPK
P17066;P48741	Heat shock 70 kDa protein 6;Putative heat shock 70 kDa protein 7	HSPA6;HSPA7
Q9BR76;A9Z1Z3	Coronin-1B	CORO1B
Q13740	CD166 antigen	ALCAM
O75223	Gamma-glutamylcyclotransferase	GGCT
P62328	Thymosin beta-4;Hematopoietic system regulatory peptide	TMSB4X
P00568;Q9Y6K8	Adenylate kinase isoenzyme 1	AK1
P62826	GTP-binding nuclear protein Ran	RAN
P36543;Q96A05	V-type proton ATPase subunit E 1	ATP6V1E1
P68036;A0A1B0GUS4	Ubiquitin-conjugating enzyme E2 L3	UBE2L3
Q9P1F3	Costars family protein ABRACL	ABRACL
P19338	Nucleolin	NCL
P60900	Proteasome subunit alpha type-6	PSMA6
Q96PD5;CON__ENSEMBL:ENSBTAP00000016285	N-acetylmuramoyl-L-alanine amidase	PGLYRP2
P09228	Cystatin-SA	CST2
P22102	Trifunctional purine biosynthetic protein adenosine-3;Phosphoribosylamine--glycine ligase;Phosphoribosylformylglycinamidine cyclo-ligase;Phosphoribosylglycinamide formyltransferase	GART
Q14247	Src substrate cortactin	CTTN
Q96NY7;Q9NZA1	Chloride intracellular channel protein 6	CLIC6
P25774	Cathepsin S	CTSS
P07476	Involucrin	IVL
P29373	Cellular retinoic acid-binding protein 2	CRABP2
O95361;Q309B1	Tripartite motif-containing protein 16	TRIM16
P52788	Spermine synthase	SMS
Q14126	Desmoglein-2	DSG2
O95861	3(2),5-bisphosphate nucleotidase 1	BPNT1
P04433;A0A0A0MRZ8	Ig kappa chain V-III region VG	IGKV3D-11
P49419	Alpha-aminoadipic semialdehyde dehydrogenase	ALDH7A1
P46777	60S ribosomal protein L5	RPL5
P01599	Ig kappa chain V-I region Gal
O43776	Asparagine--tRNA ligase, cytoplasmic	NARS
Q13838;O00148	Spliceosome RNA helicase DDX39B;ATP-dependent RNA helicase DDX39A	DDX39B;DDX39A
P02545;P20700;Q03252	Prelamin-A/C;Lamin-A/C	LMNA
Q8NBJ4	Golgi membrane protein 1	GOLM1
P38606	V-type proton ATPase catalytic subunit A	ATP6V1A
P53634	Dipeptidyl peptidase 1;Dipeptidyl peptidase 1 exclusion domain chain;Dipeptidyl peptidase 1 heavy chain;Dipeptidyl peptidase 1 light chain	CTSC
Q53EL6	Programmed cell death protein 4	PDCD4
E9PAV3;Q13765;Q9BZK3	Nascent polypeptide-associated complex subunit alpha, muscle-specific form;Nascent polypeptide-associated complex subunit alpha	NACA
O43175	D-3-phosphoglycerate dehydrogenase	PHGDH
Q13404	Ubiquitin-conjugating enzyme E2 variant 1	UBE2V1
P09210	Glutathione S-transferase A2	GSTA2
Q9NTK5	Obg-like ATPase 1	OLA1
Q9NQR4	Omega-amidase NIT2	NIT2
Q14376	UDP-glucose 4-epimerase	GALE
P50502;Q8IZP2;Q8NFI4	Hsc70-interacting protein;Putative protein FAM10A4;Putative protein FAM10A5	ST13;ST13P4;ST13P5
P11586	C-1-tetrahydrofolate synthase, cytoplasmic;Methylenetetrahydrofolate dehydrogenase;Methenyltetrahydrofolate cyclohydrolase;Formyltetrahydrofolate synthetase;C-1-tetrahydrofolate synthase, cytoplasmic, N-terminally processed	MTHFD1
Q8TE77	Protein phosphatase Slingshot homolog 3	SSH3
Q08623	Pseudouridine-5-phosphatase	HDHD1
P61088;Q5JXB2	Ubiquitin-conjugating enzyme E2 N	UBE2N
Q14002	Carcinoembryonic antigen-related cell adhesion molecule 7	CEACAM7
O15145	Actin-related protein 2/3 complex subunit 3	ARPC3
Q3LXA3	Bifunctional ATP-dependent dihydroxyacetone kinase/FAD-AMP lyase (cyclizing);ATP-dependent dihydroxyacetone kinase;FAD-AMP lyase (cyclizing)	DAK
A0A0C4DH34		IGHV4-28
Q6UXB2	VEGF coregulated chemokine 1	CXCL17
P15559	NAD(P)H dehydrogenase [quinone] 1	NQO1
Q92597	Protein NDRG1	NDRG1
Q8N1Q1	Carbonic anhydrase 13	CA13
P28799	Granulins;Acrogranin;Paragranulin;Granulin-1;Granulin-2;Granulin-3;Granulin-4;Granulin-5;Granulin-6;Granulin-7	GRN
P14923	Junction plakoglobin	JUP
Q8TAX7	Mucin-7	MUC7
Q9Y2V2	Calcium-regulated heat stable protein 1	CARHSP1
Q8TCD5	5(3)-deoxyribonucleotidase, cytosolic type	NT5C
P49591	Serine--tRNA ligase, cytoplasmic	SARS
P24666	Low molecular weight phosphotyrosine protein phosphatase	ACP1
P02814	Submaxillary gland androgen-regulated protein 3B;Peptide P-A;Peptide D1A	SMR3B
P55058	Phospholipid transfer protein	PLTP
P09455	Retinol-binding protein 1	RBP1
Q9UK22	F-box only protein 2	FBXO2
P09417	Dihydropteridine reductase	QDPR
Q15293	Reticulocalbin-1	RCN1
P26447	Protein S100-A4	S100A4
Q9Y490	Talin-1	TLN1
P63208	S-phase kinase-associated protein 1	SKP1
O75891;Q3SY69	Cytosolic 10-formyltetrahydrofolate dehydrogenase	ALDH1L1
Q12765	Secernin-1	SCRN1
P55210	Caspase-7;Caspase-7 subunit p20;Caspase-7 subunit p11	CASP7
Q13217	DnaJ homolog subfamily C member 3	DNAJC3
P32455	Interferon-induced guanylate-binding protein 1	GBP1
Q9UJ70	N-acetyl-D-glucosamine kinase	NAGK
P61916	Epididymal secretory protein E1	NPC2
Q96FV2	Secernin-2	SCRN2
Q03591;Q9BXR6	Complement factor H-related protein 1	CFHR1
Q9UJU6	Drebrin-like protein	DBNL
P04430	Ig kappa chain V-I region BAN
Q9UKK9	ADP-sugar pyrophosphatase	NUDT5
O43768	Alpha-endosulfine	ENSA
P42574	Caspase-3;Caspase-3 subunit p17;Caspase-3 subunit p12	CASP3
O14773	Tripeptidyl-peptidase 1	TPP1
Q15907	Ras-related protein Rab-11B	RAB11B
P36578	60S ribosomal protein L4	RPL4
P23284	Peptidyl-prolyl cis-trans isomerase B	PPIB
P30047	GTP cyclohydrolase 1 feedback regulatory protein	GCHFR
Q9H444;P59074;Q96CF2	Charged multivesicular body protein 4b	CHMP4B
P05546;CON__ENSEMBL:ENSBTAP00000018574	Heparin cofactor 2	SERPIND1
P13861	cAMP-dependent protein kinase type II-alpha regulatory subunit	PRKAR2A
Q9H008	Phospholysine phosphohistidine inorganic pyrophosphate phosphatase	LHPP
P07437;A6NNZ2	Tubulin beta chain	TUBB
P36405	ADP-ribosylation factor-like protein 3	ARL3
O15305;Q92871	Phosphomannomutase 2	PMM2
Q9BWD1	Acetyl-CoA acetyltransferase, cytosolic	ACAT2
Q8TAX9	Gasdermin-B	GSDMB
O15511	Actin-related protein 2/3 complex subunit 5	ARPC5
Q9UNZ2	NSFL1 cofactor p47	NSFL1C
P60953	Cell division control protein 42 homolog	CDC42
Q13813	Spectrin alpha chain, non-erythrocytic 1	SPTAN1
Q13200	26S proteasome non-ATPase regulatory subunit 2	PSMD2
P54578	Ubiquitin carboxyl-terminal hydrolase 14	USP14
P25325	3-mercaptopyruvate sulfurtransferase	MPST
Q9H6S3	Epidermal growth factor receptor kinase substrate 8-like protein 2	EPS8L2
O60749;Q13596	Sorting nexin-2	SNX2
P14174	Macrophage migration inhibitory factor	MIF
A0A0A0MS15		IGHV3-49
P23083	Ig heavy chain V-I region V35
Q92743	Serine protease HTRA1	HTRA1
P50991	T-complex protein 1 subunit delta	CCT4
Q9UEW8	STE20/SPS1-related proline-alanine-rich protein kinase	STK39
O00391	Sulfhydryl oxidase 1	QSOX1
P59666;P59665	Neutrophil defensin 3;HP 3-56;Neutrophil defensin 2;Neutrophil defensin 1;HP 1-56;Neutrophil defensin 2	DEFA3;DEFA1
P05120	Plasminogen activator inhibitor 2	SERPINB2
P13987	CD59 glycoprotein	CD59
O43653	Prostate stem cell antigen	PSCA
P17812;Q9NRF8	CTP synthase 1	CTPS1
Q02878	60S ribosomal protein L6	RPL6
P12429	Annexin A3	ANXA3
P20591;P20592	Interferon-induced GTP-binding protein Mx1;Interferon-induced GTP-binding protein Mx1, N-terminally processed	MX1
P14324	Farnesyl pyrophosphate synthase	FDPS
P16083	Ribosyldihydronicotinamide dehydrogenase [quinone]	NQO2
P28482	Mitogen-activated protein kinase 1	MAPK1
P13284	Gamma-interferon-inducible lysosomal thiol reductase	IFI30
Q16222;Q3KQV9	UDP-N-acetylhexosamine pyrophosphorylase;UDP-N-acetylgalactosamine pyrophosphorylase;UDP-N-acetylglucosamine pyrophosphorylase	UAP1
P29966	Myristoylated alanine-rich C-kinase substrate	MARCKS
P43487;Q9C010	Ran-specific GTPase-activating protein	RANBP1
Q6GMV3	Putative peptidyl-tRNA hydrolase PTRHD1	PTRHD1
P63000;P60763	Ras-related C3 botulinum toxin substrate 1;Ras-related C3 botulinum toxin substrate 3	RAC1;RAC3
Q96FJ2;P63167	Dynein light chain 2, cytoplasmic;Dynein light chain 1, cytoplasmic	DYNLL2;DYNLL1
P06312	Ig kappa chain V-IV region	IGKV4-1
O95394	Phosphoacetylglucosamine mutase	PGM3
P05543;CON__Q9TT36	Thyroxine-binding globulin	SERPINA7
Q96C19	EF-hand domain-containing protein D2	EFHD2
O14579	Coatomer subunit epsilon	COPE
O75351;Q6PIW4	Vacuolar protein sorting-associated protein 4B	VPS4B
Q7Z4S6	Kinesin-like protein KIF21A	KIF21A
P14866	Heterogeneous nuclear ribonucleoprotein L	HNRNPL
P60842	Eukaryotic initiation factor 4A-I	EIF4A1
P40306	Proteasome subunit beta type-10	PSMB10
P07686	Beta-hexosaminidase subunit beta;Beta-hexosaminidase subunit beta chain B;Beta-hexosaminidase subunit beta chain A	HEXB
Q99584	Protein S100-A13	S100A13
P35080	Profilin-2	PFN2
O75828	Carbonyl reductase [NADPH] 3	CBR3
P07711	Cathepsin L1;Cathepsin L1 heavy chain;Cathepsin L1 light chain	CTSL
Q8IZ83	Aldehyde dehydrogenase family 16 member A1	ALDH16A1
Q9BRK5	45 kDa calcium-binding protein	SDF4
P01701	Ig lambda chain V-I region NEW
Q99832	T-complex protein 1 subunit eta	CCT7
P62805	Histone H4	HIST1H4A
O00204	Sulfotransferase family cytosolic 2B member 1	SULT2B1
P54727	UV excision repair protein RAD23 homolog B	RAD23B
O75884	Putative hydrolase RBBP9	RBBP9
Q86X76	Nitrilase homolog 1	NIT1
O15231	Zinc finger protein 185	ZNF185
O00231	26S proteasome non-ATPase regulatory subunit 11	PSMD11
O75936	Gamma-butyrobetaine dioxygenase	BBOX1
Q00169	Phosphatidylinositol transfer protein alpha isoform	PITPNA
P62333	26S protease regulatory subunit 10B	PSMC6
Q92747	Actin-related protein 2/3 complex subunit 1A	ARPC1A
A0A075B6K4		IGLV3-10
P51149	Ras-related protein Rab-7a	RAB7A
Q15056	Eukaryotic translation initiation factor 4H	EIF4H
P15170	Eukaryotic peptide chain release factor GTP-binding subunit ERF3A	GSPT1
P22352	Glutathione peroxidase 3	GPX3
Q9BY32	Inosine triphosphate pyrophosphatase	ITPA
Q96FQ6	Protein S100-A16	S100A16
P61313	60S ribosomal protein L15	RPL15
P01700	Ig lambda chain V-I region HA
Q92882	Osteoclast-stimulating factor 1	OSTF1
O95968	Secretoglobin family 1D member 1	SCGB1D1
P62873;Q9HAV0;P62879;P16520	Guanine nucleotide-binding protein G(I)/G(S)/G(T) subunit beta-1;Guanine nucleotide-binding protein subunit beta-4;Guanine nucleotide-binding protein G(I)/G(S)/G(T) subunit beta-2	GNB1;GNB4;GNB2
Q99574	Neuroserpin	SERPINI1
P15328	Folate receptor alpha	FOLR1
P08571	Monocyte differentiation antigen CD14;Monocyte differentiation antigen CD14, urinary form;Monocyte differentiation antigen CD14, membrane-bound form	CD14
P54920;Q9H115	Alpha-soluble NSF attachment protein	NAPA
O75347	Tubulin-specific chaperone A	TBCA
P01714	Ig lambda chain V-III region SH
P02654	Apolipoprotein C-I;Truncated apolipoprotein C-I	APOC1
P59998	Actin-related protein 2/3 complex subunit 4	ARPC4
Q07654	Trefoil factor 3	TFF3
O95747	Serine/threonine-protein kinase OSR1	OXSR1
P61457	Pterin-4-alpha-carbinolamine dehydratase	PCBD1
P62424	60S ribosomal protein L7a	RPL7A
Q9NVS9	Pyridoxine-5-phosphate oxidase	PNPO
Q16204	Coiled-coil domain-containing protein 6	CCDC6
Q16543	Hsp90 co-chaperone Cdc37;Hsp90 co-chaperone Cdc37, N-terminally processed	CDC37
P35326;P35325;P22532;P22531;Q9BYE4;Q96RM1	Small proline-rich protein 2A;Small proline-rich protein 2B;Small proline-rich protein 2D;Small proline-rich protein 2E;Small proline-rich protein 2G	SPRR2A;SPRR2B;SPRR2D;SPRR2E;SPRR2G
P08246	Neutrophil elastase	ELANE
P62249	40S ribosomal protein S16	RPS16
P61956;Q6EEV6;P55854	Small ubiquitin-related modifier 2;Small ubiquitin-related modifier 4;Small ubiquitin-related modifier 3	SUMO2;SUMO4;SUMO3
P81605	Dermcidin;Survival-promoting peptide;DCD-1	DCD
P29466;Q5EG05	Caspase-1;Caspase-1 subunit p20;Caspase-1 subunit p10	CASP1
P51857	3-oxo-5-beta-steroid 4-dehydrogenase	AKR1D1
P61960	Ubiquitin-fold modifier 1	UFM1
Q02487	Desmocollin-2	DSC2
