# Supplementary material for: Putative Biomarkers in Tears for Diabetic Retinopathy Diagnosis
Source: Front Med (Lausanne). 2022 May 25;9:873483. doi: 10.3389/fmed.2022.873483 (PMC9174990; doi:10.3389/fmed.2022.873483)
Supplement: Supplementary file 3 [file Table_3.XLSX]

## Sheet: Supplementary Table S3A
Supplementary table S3A. Gene Ontology (GO) biological process of the 682 reliably quantified proteins. The number of genes uploaded represents the number of quantified proteins that are related to the corresponding biological process, while the expected refers to the number of proteins that would be predicted, based on the reference list. The fold enrichment, up/down regulation (+/-) and p value…
GO biological process complete	Number of genes in the reference list	Number of genes uploaded	Expected genes	Fold Enrichment	log 2 (fold enrichment)	+/-	Raw P value	- log 10 (p value)	FDR
small molecule metabolic process	1547	143	48.9	2.92	1.54597	+	7.44e-30	29.1284	1.17e-25
regulation of endopeptidase activity	424	69	13.4	5.15	2.36457	+	1.92e-26	25.7167	1.51e-22
regulation of biological quality	3705	234	117.11	2	1	+	2.12e-26	25.6737	1.11e-22
regulation of peptidase activity	452	70	14.29	4.9	2.29278	+	1.1e-25	24.9586	4.3e-22
metabolic process	7882	382	249.15	1.53	0.613532	+	4.57e-25	24.3401	1.44e-21
negative regulation of endopeptidase activity	247	52	7.81	6.66	2.73552	+	1.44e-24	23.8416	3.76e-21
negative regulation of peptidase activity	255	52	8.06	6.45	2.6893	+	5.15e-24	23.2882	1.16e-20
negative regulation of hydrolase activity	369	60	11.66	5.14	2.36177	+	4.49e-23	22.3478	8.81e-20
organonitrogen compound metabolic process	4787	267	151.32	1.76	0.815575	+	5.32e-23	22.2741	9.3e-20
organic substance metabolic process	7404	360	234.04	1.54	0.62293	+	5.5e-23	22.2596	8.65e-20
Unclassified	2897	17	91.57	0.19	-2.39593	-	7.55e-23	22.1221	1.08e-19
biological_process	17698	634	559.43	1.13	0.176323	+	7.55e-23	22.1221	9.89e-20
biological process involved in interspecies interaction between organisms	1519	127	48.02	2.65	1.40599	+	1.08e-22	21.9666	1.3e-19
regulation of proteolysis	738	84	23.33	3.6	1.848	+	1.48e-22	21.8297	1.67e-19
negative regulation of catalytic activity	777	85	24.56	3.46	1.79077	+	8.52e-22	21.0696	8.93e-19
negative regulation of proteolysis	343	56	10.84	5.17	2.37016	+	1.14e-21	20.9431	1.12e-18
catabolic process	1882	142	59.49	2.39	1.25701	+	1.74e-21	20.7595	1.6e-18
regulation of catalytic activity	2393	164	75.64	2.17	1.1177	+	5.75e-21	20.2403	5.02e-18
organic substance catabolic process	1587	125	50.16	2.49	1.31615	+	2.73e-20	19.5638	2.26e-17
response to other organism	1372	114	43.37	2.63	1.39506	+	3.97e-20	19.4012	3.12e-17
response to external biotic stimulus	1373	114	43.4	2.63	1.39506	+	4.17e-20	19.3799	3.12e-17
response to chemical	4055	230	128.18	1.79	0.83996	+	7.86e-20	19.1046	5.61e-17
response to stimulus	8039	371	254.11	1.46	0.545968	+	1.03e-19	18.9872	7.04e-17
regulation of molecular function	3060	189	96.73	1.95	0.963474	+	1.29e-19	18.8894	8.48e-17
response to biotic stimulus	1418	115	44.82	2.57	1.36177	+	1.63e-19	18.7878	1.02e-16
response to stress	3336	199	105.45	1.89	0.918386	+	4.98e-19	18.3028	3.01e-16
regulation of hydrolase activity	1033	93	32.65	2.85	1.51096	+	1.62e-18	17.7905	9.42e-16
response to inorganic substance	554	65	17.51	3.71	1.89142	+	3.37e-18	17.4724	1.89e-15
negative regulation of molecular function	1132	97	35.78	2.71	1.43829	+	5.8e-18	17.2366	3.14e-15
negative regulation of protein metabolic process	1028	91	32.49	2.8	1.48543	+	1.08e-17	16.9666	5.64e-15
oxoacid metabolic process	832	80	26.3	3.04	1.60407	+	1.71e-17	16.767	8.65e-15
cellular detoxification	108	30	3.41	8.79	3.13586	+	1.77e-17	16.752	8.71e-15
negative regulation of cellular protein metabolic process	962	87	30.41	2.86	1.51602	+	1.85e-17	16.7328	8.83e-15
primary metabolic process	6869	324	217.13	1.49	0.575312	+	2.12e-17	16.6737	9.78e-15
organic acid metabolic process	854	81	26.99	3	1.58496	+	2.18e-17	16.6615	9.8e-15
response to external stimulus	2406	155	76.05	2.04	1.02857	+	2.47e-17	16.6073	1.08e-14
regulation of protein metabolic process	2492	158	78.77	2.01	1.0072	+	4.44e-17	16.3526	1.89e-14
response to organic substance	2688	166	84.97	1.95	0.963474	+	5.84e-17	16.2336	2.41e-14
cellular response to toxic substance	116	30	3.67	8.18	3.0321	+	9.34e-17	16.0297	3.76e-14
carboxylic acid metabolic process	808	77	25.54	3.01	1.58976	+	1.15e-16	15.9393	4.53e-14
humoral immune response	337	48	10.65	4.51	2.17313	+	1.3e-16	15.8861	4.99e-14
nucleobase-containing small molecule metabolic process	493	58	15.58	3.72	1.8953	+	2.18e-16	15.6615	8.17e-14
cellular process	15074	564	476.48	1.18	0.238787	+	3.37e-16	15.4724	1.23e-13
detoxification	137	31	4.33	7.16	2.83996	+	7.02e-16	15.1537	2.51e-13
nitrogen compound metabolic process	6360	301	201.04	1.5	0.584963	+	8.31e-16	15.0804	2.9e-13
defense response	1387	105	43.84	2.39	1.25701	+	9.8e-16	15.0088	3.35e-13
cellular oxidant detoxification	93	26	2.94	8.84	3.14405	+	2.22e-15	14.6536	7.42e-13
cellular catabolic process	1615	114	51.05	2.23	1.15704	+	4.75e-15	14.3233	1.56e-12
regulation of cellular protein metabolic process	2328	145	73.59	1.97	0.978196	+	5.42e-15	14.266	1.74e-12
cellular metabolic process	7029	319	222.18	1.44	0.526069	+	1.71e-14	13.767	5.36e-12
defense response to other organism	989	82	31.26	2.62	1.38957	+	1.74e-14	13.7595	5.37e-12
response to toxic substance	246	38	7.78	4.89	2.28983	+	2.17e-14	13.6635	6.56e-12
cellular aldehyde metabolic process	54	20	1.71	11.72	3.5509	+	5e-14	13.301	1.48e-11
actin cytoskeleton organization	539	56	17.04	3.29	1.71809	+	9e-14	13.0458	2.62e-11
proteolysis	1216	91	38.44	2.37	1.24489	+	1.46e-13	12.8356	4.16e-11
retina homeostasis	80	22	2.53	8.7	3.12102	+	4.23e-13	12.3737	1.19e-10
tissue homeostasis	232	35	7.33	4.77	2.25399	+	4.34e-13	12.3625	1.2e-10
immune system process	2370	141	74.91	1.88	0.910733	+	4.4e-13	12.3565	1.19e-10
actin filament-based process	599	58	18.93	3.06	1.61353	+	4.85e-13	12.3143	1.29e-10
regulation of actin filament-based process	398	46	12.58	3.66	1.87184	+	5.59e-13	12.2526	1.46e-10
cellular response to chemical stimulus	2567	149	81.14	1.84	0.879706	+	6.53e-13	12.1851	1.68e-10
carbohydrate metabolic process	469	50	14.82	3.37	1.75275	+	8.51e-13	12.0701	2.16e-10
response to bacterium	722	64	22.82	2.8	1.48543	+	1.08e-12	11.9666	2.71e-10
organophosphate metabolic process	833	70	26.33	2.66	1.41143	+	1.24e-12	11.9066	3.05e-10
response to metal ion	380	44	12.01	3.66	1.87184	+	1.72e-12	11.7645	4.15e-10
anatomical structure homeostasis	278	37	8.79	4.21	2.07382	+	2.72e-12	11.5654	6.47e-10
biological regulation	12249	473	387.19	1.22	0.286881	+	5.23e-12	11.2815	1.23e-09
organonitrogen compound catabolic process	1029	78	32.53	2.4	1.26303	+	5.54e-12	11.2565	1.28e-09
regulation of cytoskeleton organization	531	52	16.78	3.1	1.63227	+	5.65e-12	11.248	1.29e-09
innate immune response	783	66	24.75	2.67	1.41684	+	5.72e-12	11.2426	1.28e-09
response to oxygen-containing compound	1567	103	49.53	2.08	1.05658	+	6.96e-12	11.1574	1.54e-09
defense response to bacterium	350	41	11.06	3.71	1.89142	+	7.2e-12	11.1427	1.57e-09
regulation of supramolecular fiber organization	384	43	12.14	3.54	1.82375	+	8.4e-12	11.0757	1.81e-09
immune response	1678	107	53.04	2.02	1.01436	+	1.24e-11	10.9066	2.64e-09
regulation of actin cytoskeleton organization	359	41	11.35	3.61	1.852	+	1.49e-11	10.8268	3.12e-09
regulation of cell death	1593	103	50.35	2.05	1.03562	+	1.73e-11	10.762	3.57e-09
response to reactive oxygen species	186	29	5.88	4.93	2.30159	+	2.22e-11	10.6536	4.54e-09
response to oxidative stress	382	42	12.07	3.48	1.79909	+	2.51e-11	10.6003	5.06e-09
regulation of protein-containing complex assembly	433	45	13.69	3.29	1.71809	+	2.68e-11	10.5719	5.33e-09
regulation of biological process	11528	449	364.4	1.23	0.298658	+	2.79e-11	10.5544	5.48e-09
regulation of actin polymerization or depolymerization	190	29	6.01	4.83	2.27202	+	3.51e-11	10.4547	6.82e-09
complement activation	139	25	4.39	5.69	2.50843	+	3.69e-11	10.433	7.08e-09
carbohydrate derivative metabolic process	922	71	29.14	2.44	1.28688	+	3.7e-11	10.4318	7.01e-09
regulation of actin filament length	191	29	6.04	4.8	2.26303	+	3.93e-11	10.4056	7.36e-09
regulation of actin filament organization	278	35	8.79	3.98	1.99277	+	4.3e-11	10.3665	7.95e-09
wound healing	325	38	10.27	3.7	1.88753	+	4.51e-11	10.3458	8.25e-09
supramolecular fiber organization	512	49	16.18	3.03	1.59932	+	4.97e-11	10.3036	8.98e-09
homeostatic process	1556	100	49.18	2.03	1.02148	+	4.99e-11	10.3019	8.91e-09
positive regulation of biological process	6062	272	191.62	1.42	0.505891	+	5.18e-11	10.2857	9.14e-09
cellular modified amino acid metabolic process	180	28	5.69	4.92	2.29866	+	5.18e-11	10.2857	9.04e-09
acute inflammatory response	76	19	2.4	7.91	2.98368	+	6.85e-11	10.1643	1.18e-08
regulation of response to stress	1240	85	39.2	2.17	1.1177	+	9.51e-11	10.0218	1.62e-08
negative regulation of biological process	5187	240	163.96	1.46	0.545968	+	9.53e-11	10.0209	1.61e-08
regulation of actin filament polymerization	174	27	5.5	4.91	2.29572	+	1.2e-10	9.92082	2.01e-08
hemostasis	174	27	5.5	4.91	2.29572	+	1.2e-10	9.92082	1.99e-08
regulation of localization	2709	147	85.63	1.72	0.782409	+	1.32e-10	9.87943	2.15e-08
cytoskeleton organization	1169	81	36.95	2.19	1.13093	+	1.6e-10	9.79588	2.6e-08
nucleotide metabolic process	414	42	13.09	3.21	1.68257	+	2.47e-10	9.6073	3.97e-08
protein folding	209	29	6.61	4.39	2.13422	+	2.67e-10	9.57349	4.24e-08
regulation of body fluid levels	367	39	11.6	3.36	1.74846	+	3.25e-10	9.48812	5.1e-08
actin filament organization	271	33	8.57	3.85	1.94486	+	3.39e-10	9.4698	5.28e-08
multicellular organismal homeostasis	351	38	11.09	3.42	1.774	+	3.4e-10	9.46852	5.24e-08
blood coagulation	170	26	5.37	4.84	2.27501	+	3.52e-10	9.45346	5.37e-08
small molecule biosynthetic process	421	42	13.31	3.16	1.65992	+	3.95e-10	9.4034	5.97e-08
coagulation	172	26	5.44	4.78	2.25701	+	4.4e-10	9.35655	6.59e-08
nucleoside phosphate metabolic process	423	42	13.37	3.14	1.65076	+	4.51e-10	9.34582	6.69e-08
regulation of apoptotic process	1426	91	45.08	2.02	1.01436	+	5.62e-10	9.25026	8.26e-08
response to wounding	428	42	13.53	3.1	1.63227	+	6.25e-10	9.20412	9.1e-08
regulation of response to external stimulus	906	67	28.64	2.34	1.22651	+	7.09e-10	9.14935	1.02e-07
regulation of protein polymerization	237	30	7.49	4	2	+	9.52e-10	9.02136	1.36e-07
response to xenobiotic stimulus	456	43	14.41	2.98	1.57531	+	1.19e-09	8.92445	1.69e-07
antimicrobial humoral response	141	23	4.46	5.16	2.36737	+	1.22e-09	8.91364	1.71e-07
regulation of coagulation	71	17	2.24	7.57	2.92029	+	1.22e-09	8.91364	1.69e-07
protein stabilization	196	27	6.2	4.36	2.12433	+	1.28e-09	8.89279	1.76e-07
acute-phase response	43	14	1.36	10.3	3.36457	+	1.28e-09	8.89279	1.74e-07
positive regulation of cellular component organization	1119	76	35.37	2.15	1.10434	+	1.33e-09	8.87615	1.8e-07
regulation of protein stability	306	34	9.67	3.52	1.81558	+	1.6e-09	8.79588	2.15e-07
organic hydroxy compound metabolic process	463	43	14.64	2.94	1.55582	+	1.82e-09	8.73993	2.43e-07
negative regulation of cellular process	4785	220	151.25	1.45	0.536053	+	2.09e-09	8.67985	2.76e-07
regulation of programmed cell death	1456	91	46.02	1.98	0.9855	+	2.09e-09	8.67985	2.74e-07
regulation of anatomical structure size	521	46	16.47	2.79	1.48027	+	2.16e-09	8.66555	2.8e-07
regulation of cellular component organization	2359	128	74.57	1.72	0.782409	+	2.87e-09	8.54212	3.7e-07
regulation of blood coagulation	66	16	2.09	7.67	2.93923	+	3.21e-09	8.49349	4.1e-07
complement activation, classical pathway	124	21	3.92	5.36	2.42223	+	3.54e-09	8.451	4.49e-07
regulation of multicellular organismal process	2578	136	81.49	1.67	0.739848	+	3.89e-09	8.41005	4.89e-07
regulation of hemostasis	68	16	2.15	7.44	2.8953	+	4.64e-09	8.33348	5.79e-07
generation of precursor metabolites and energy	391	38	12.36	3.07	1.61824	+	5.31e-09	8.27491	6.57e-07
peptide metabolic process	519	45	16.41	2.74	1.45418	+	5.41e-09	8.2668	6.65e-07
positive regulation of cellular process	5580	246	176.38	1.39	0.475085	+	5.62e-09	8.25026	6.85e-07
homotypic cell-cell adhesion	59	15	1.86	8.04	3.0072	+	5.74e-09	8.24109	6.94e-07
humoral immune response mediated by circulating immunoglobulin	128	21	4.05	5.19	2.37573	+	5.83e-09	8.23433	7e-07
hydrogen peroxide metabolic process	41	13	1.3	10.03	3.32625	+	6.5e-09	8.18709	7.74e-07
negative regulation of coagulation	50	14	1.58	8.86	3.14731	+	6.51e-09	8.18642	7.69e-07
carbohydrate catabolic process	104	19	3.29	5.78	2.53107	+	6.62e-09	8.17914	7.77e-07
negative regulation of multicellular organismal process	991	68	31.33	2.17	1.1177	+	7.57e-09	8.1209	8.82e-07
fibrinolysis	19	10	0.6	16.65	4.05745	+	8.06e-09	8.09366	9.31e-07
regulation of immune system process	1418	87	44.82	1.94	0.956057	+	9.27e-09	8.03292	1.06e-06
regulation of organelle organization	1189	77	37.58	2.05	1.03562	+	9.85e-09	8.00656	1.12e-06
leukocyte mediated immunity	282	31	8.91	3.48	1.79909	+	1.06e-08	7.97469	1.2e-06
small molecule catabolic process	352	35	11.13	3.15	1.65535	+	1.27e-08	7.8962	1.42e-06
ribose phosphate metabolic process	335	34	10.59	3.21	1.68257	+	1.29e-08	7.88941	1.44e-06
cellular amide metabolic process	780	57	24.66	2.31	1.20789	+	1.7e-08	7.76955	1.88e-06
cellular nitrogen compound metabolic process	3193	157	100.93	1.56	0.641546	+	2.06e-08	7.68613	2.26e-06
negative regulation of blood coagulation	46	13	1.45	8.94	3.16027	+	2.06e-08	7.68613	2.25e-06
response to lipid	829	59	26.2	2.25	1.16993	+	2.37e-08	7.62525	2.57e-06
positive regulation of establishment of protein localization to telomere	10	8	0.32	25.31	4.66164	+	2.48e-08	7.60555	2.67e-06
immune effector process	435	39	13.75	2.84	1.50589	+	2.54e-08	7.59517	2.72e-06
negative regulation of hemostasis	47	13	1.49	8.75	3.12928	+	2.56e-08	7.59176	2.72e-06
cellular amino acid metabolic process	278	30	8.79	3.41	1.76977	+	2.68e-08	7.57187	2.83e-06
regulation of establishment of protein localization to telomere	11	8	0.35	23.01	4.52419	+	4.17e-08	7.37986	4.37e-06
positive regulation of protein localization to Cajal body	11	8	0.35	23.01	4.52419	+	4.17e-08	7.37986	4.34e-06
regulation of protein localization to Cajal body	11	8	0.35	23.01	4.52419	+	4.17e-08	7.37986	4.32e-06
regulation of cellular component size	389	36	12.3	2.93	1.5509	+	4.24e-08	7.37263	4.36e-06
regulation of metabolic process	6586	276	208.18	1.33	0.411426	+	4.53e-08	7.3439	4.63e-06
regulation of anatomical structure morphogenesis	908	62	28.7	2.16	1.11103	+	5.01e-08	7.30016	5.08e-06
protein metabolic process	3807	178	120.34	1.48	0.565597	+	5.52e-08	7.25806	5.56e-06
response to hydrogen peroxide	121	19	3.82	4.97	2.31325	+	5.75e-08	7.24033	5.75e-06
purine-containing compound metabolic process	342	33	10.81	3.05	1.60881	+	6.37e-08	7.19586	6.33e-06
regulation of establishment of protein localization to chromosome	12	8	0.38	21.09	4.39849	+	6.77e-08	7.16941	6.69e-06
monosaccharide metabolic process	165	22	5.22	4.22	2.07724	+	7.27e-08	7.13847	7.14e-06
alcohol metabolic process	312	31	9.86	3.14	1.65076	+	8.79e-08	7.05601	8.58e-06
glutathione metabolic process	64	14	2.02	6.92	2.79077	+	9.38e-08	7.0278	9.1e-06
positive regulation of protein-containing complex assembly	230	26	7.27	3.58	1.83996	+	9.9e-08	7.00436	9.55e-06
positive regulation of protein localization to chromosome, telomeric region	13	8	0.41	19.47	4.28318	+	1.06e-07	6.97469	1.02e-05
ribonucleoside diphosphate metabolic process	65	14	2.05	6.81	2.76765	+	1.11e-07	6.95468	1.06e-05
regulation of cellular protein localization	538	43	17.01	2.53	1.33914	+	1.13e-07	6.94692	1.07e-05
regulation of wound healing	127	19	4.01	4.73	2.24184	+	1.14e-07	6.9431	1.07e-05
positive regulation of supramolecular fiber organization	201	24	6.35	3.78	1.91839	+	1.23e-07	6.91009	1.15e-05
regulation of protein localization to nucleus	142	20	4.49	4.46	2.15704	+	1.28e-07	6.89279	1.19e-05
nucleotide-sugar biosynthetic process	20	9	0.63	14.24	3.83188	+	1.3e-07	6.88606	1.2e-05
response to organic cyclic compound	896	60	28.32	2.12	1.08406	+	1.38e-07	6.86012	1.27e-05
positive regulation of protein localization to nucleus	90	16	2.84	5.62	2.49057	+	1.43e-07	6.84466	1.31e-05
lymphocyte mediated immunity	235	26	7.43	3.5	1.80735	+	1.46e-07	6.83565	1.32e-05
response to cytokine	807	56	25.51	2.2	1.1375	+	1.47e-07	6.83268	1.33e-05
negative regulation of cell death	982	64	31.04	2.06	1.04264	+	1.57e-07	6.8041	1.41e-05
positive regulation of telomere maintenance via telomere lengthening	37	11	1.17	9.41	3.23419	+	1.65e-07	6.78252	1.48e-05
regulation of protein localization	853	58	26.96	2.15	1.10434	+	1.84e-07	6.73518	1.63e-05
hydrogen peroxide catabolic process	29	10	0.92	10.91	3.44758	+	1.94e-07	6.7122	1.71e-05
cellular nitrogen compound biosynthetic process	1289	77	40.74	1.89	0.918386	+	2.23e-07	6.6517	1.96e-05
regulation of response to stimulus	3805	175	120.27	1.46	0.545968	+	2.27e-07	6.64397	1.98e-05
monocarboxylic acid metabolic process	491	40	15.52	2.58	1.36737	+	2.35e-07	6.62893	2.04e-05
regulation of cell morphogenesis	310	30	9.8	3.06	1.61353	+	2.39e-07	6.6216	2.06e-05
regulation of immune response	905	60	28.61	2.1	1.07039	+	2.43e-07	6.61439	2.09e-05
positive regulation of telomerase RNA localization to Cajal body	15	8	0.47	16.87	4.07639	+	2.43e-07	6.61439	2.07e-05
regulation of protein localization to chromosome, telomeric region	15	8	0.47	16.87	4.07639	+	2.43e-07	6.61439	2.06e-05
negative regulation of wound healing	70	14	2.21	6.33	2.66221	+	2.45e-07	6.61083	2.07e-05
nucleoside diphosphate phosphorylation	59	13	1.86	6.97	2.80116	+	2.51e-07	6.60033	2.11e-05
macromolecule catabolic process	909	60	28.73	2.09	1.0635	+	2.6e-07	6.58503	2.17e-05
immunoglobulin mediated immune response	179	22	5.66	3.89	1.95977	+	2.62e-07	6.5817	2.17e-05
ADP metabolic process	49	12	1.55	7.75	2.9542	+	2.73e-07	6.56384	2.26e-05
sulfur compound metabolic process	330	31	10.43	2.97	1.57046	+	2.75e-07	6.56067	2.26e-05
cell recognition	228	25	7.21	3.47	1.79494	+	2.94e-07	6.53165	2.41e-05
protein catabolic process	682	49	21.56	2.27	1.18269	+	2.98e-07	6.52578	2.42e-05
glycolytic process	40	11	1.26	8.7	3.12102	+	3.21e-07	6.49349	2.6e-05
nucleotide phosphorylation	61	13	1.93	6.74	2.75275	+	3.5e-07	6.45593	2.82e-05
regulation of transcription by RNA polymerase II	2538	40	80.23	0.5	-1	-	3.53e-07	6.45223	2.83e-05
B cell mediated immunity	183	22	5.78	3.8	1.926	+	3.69e-07	6.43297	2.94e-05
positive regulation of telomere maintenance	51	12	1.61	7.44	2.8953	+	3.96e-07	6.4023	3.14e-05
ATP generation from ADP	41	11	1.3	8.49	3.08576	+	3.96e-07	6.4023	3.13e-05
cell killing	125	18	3.95	4.56	2.18903	+	4.05e-07	6.39254	3.18e-05
actin nucleation	32	10	1.01	9.89	3.30597	+	4.13e-07	6.38405	3.23e-05
transport	3752	172	118.6	1.45	0.536053	+	4.39e-07	6.35754	3.41e-05
regulation of cellular process	11076	415	350.11	1.19	0.250962	+	4.51e-07	6.34582	3.49e-05
regulation of cellular component biogenesis	950	61	30.03	2.03	1.02148	+	4.76e-07	6.32239	3.66e-05
alpha-amino acid metabolic process	187	22	5.91	3.72	1.8953	+	5.15e-07	6.28819	3.95e-05
regulation of transport	1732	94	54.75	1.72	0.782409	+	5.41e-07	6.2668	4.13e-05
ribonucleotide metabolic process	324	30	10.24	2.93	1.5509	+	5.65e-07	6.24795	4.29e-05
glucose metabolic process	101	16	3.19	5.01	2.32481	+	5.73e-07	6.24185	4.33e-05
regulation of response to wounding	158	20	4.99	4	2	+	5.98e-07	6.2233	4.5e-05
positive regulation of actin filament polymerization	89	15	2.81	5.33	2.41414	+	6.42e-07	6.19246	4.81e-05
hexose metabolic process	144	19	4.55	4.17	2.06005	+	6.48e-07	6.18842	4.82e-05
negative regulation of supramolecular fiber organization	159	20	5.03	3.98	1.99277	+	6.55e-07	6.18376	4.85e-05
positive regulation of telomere maintenance via telomerase	34	10	1.07	9.3	3.21723	+	6.59e-07	6.18111	4.86e-05
regulation of telomerase RNA localization to Cajal body	18	8	0.57	14.06	3.81352	+	7.13e-07	6.14691	5.24e-05
platelet aggregation	44	11	1.39	7.91	2.98368	+	7.21e-07	6.14206	5.27e-05
nucleobase metabolic process	35	10	1.11	9.04	3.17632	+	8.24e-07	6.08407	6e-05
positive regulation of organelle organization	583	43	18.43	2.33	1.22033	+	8.35e-07	6.07831	6.05e-05
protein-containing complex subunit organization	1337	77	42.26	1.82	0.863938	+	8.49e-07	6.07109	6.12e-05
sensory perception of smell	468	0	14.79	< 0.01	#VALUE!	-	8.57e-07	6.06702	6.15e-05
positive regulation of DNA biosynthetic process	67	13	2.12	6.14	2.61824	+	8.9e-07	6.05061	6.36e-05
response to abiotic stimulus	1125	68	35.56	1.91	0.933573	+	9.17e-07	6.03763	6.52e-05
antibacterial humoral response	56	12	1.77	6.78	2.76129	+	9.39e-07	6.02733	6.64e-05
regulation of establishment of protein localization	541	41	17.1	2.4	1.26303	+	9.52e-07	6.02136	6.71e-05
maintenance of location	164	20	5.18	3.86	1.9486	+	1.02e-06	5.9914	7.13e-05
nucleotide-sugar metabolic process	36	10	1.14	8.79	3.13586	+	1.02e-06	5.9914	7.16e-05
biosynthetic process	2420	120	76.5	1.57	0.650765	+	1.09e-06	5.96257	7.58e-05
maintenance of location in cell	94	15	2.97	5.05	2.33628	+	1.19e-06	5.92445	8.22e-05
positive regulation of transport	909	58	28.73	2.02	1.01436	+	1.21e-06	5.91721	8.35e-05
negative regulation of apoptotic process	870	56	27.5	2.04	1.02857	+	1.26e-06	5.89963	8.65e-05
cell redox homeostasis	37	10	1.17	8.55	3.09592	+	1.27e-06	5.8962	8.65e-05
monosaccharide biosynthetic process	37	10	1.17	8.55	3.09592	+	1.27e-06	5.8962	8.62e-05
regulation of substrate adhesion-dependent cell spreading	58	12	1.83	6.55	2.71149	+	1.3e-06	5.88606	8.78e-05
purine nucleotide metabolic process	320	29	10.12	2.87	1.52105	+	1.3e-06	5.88606	8.76e-05
negative regulation of response to external stimulus	376	32	11.89	2.69	1.42761	+	1.31e-06	5.88273	8.8e-05
negative regulation of protein-containing complex assembly	137	18	4.33	4.16	2.05658	+	1.34e-06	5.8729	8.98e-05
removal of superoxide radicals	13	7	0.41	17.03	4.09001	+	1.34e-06	5.8729	8.95e-05
Arp2/3 complex-mediated actin nucleation	20	8	0.63	12.65	3.66107	+	1.34e-06	5.8729	8.92e-05
multicellular organismal process	6584	268	208.12	1.29	0.367371	+	1.39e-06	5.85699	9.18e-05
establishment of localization	3911	175	123.63	1.42	0.505891	+	1.45e-06	5.83863	9.54e-05
regulation of cell morphogenesis involved in differentiation	96	15	3.03	4.94	2.30451	+	1.5e-06	5.82391	9.83e-05
biological process involved in symbiotic interaction	234	24	7.4	3.24	1.69599	+	1.5e-06	5.82391	9.81e-05
positive regulation of cytoskeleton organization	218	23	6.89	3.34	1.73985	+	1.6e-06	5.79588	0.000104
regulation of cell migration	894	57	28.26	2.02	1.01436	+	1.62e-06	5.79048	0.000105
purine ribonucleotide metabolic process	306	28	9.67	2.89	1.53107	+	1.66e-06	5.77989	0.000107
endocytosis	509	39	16.09	2.42	1.27501	+	1.67e-06	5.77728	0.000107
nucleoside diphosphate metabolic process	84	14	2.66	5.27	2.3978	+	1.7e-06	5.76955	0.000109
regulation of cell-substrate adhesion	219	23	6.92	3.32	1.73118	+	1.72e-06	5.76447	0.000109
negative regulation of actin filament polymerization	60	12	1.9	6.33	2.66221	+	1.77e-06	5.75203	0.000112
detection of chemical stimulus involved in sensory perception of smell	443	0	14	< 0.01	#VALUE!	-	1.89e-06	5.72354	0.000119
negative regulation of metabolic process	2952	139	93.31	1.49	0.575312	+	1.92e-06	5.7167	0.000121
pyruvate metabolic process	61	12	1.93	6.22	2.63691	+	2.06e-06	5.68613	0.000129
regulation of cell motility	950	59	30.03	1.96	0.970854	+	2.08e-06	5.68194	0.000129
negative regulation of response to wounding	86	14	2.72	5.15	2.36457	+	2.18e-06	5.66154	0.000135
regulation of apoptotic signaling pathway	348	30	11	2.73	1.4489	+	2.2e-06	5.65758	0.000136
response to hormone	772	51	24.4	2.09	1.0635	+	2.25e-06	5.64782	0.000139
regulation of catabolic process	956	59	30.22	1.95	0.963474	+	2.33e-06	5.63264	0.000143
purine ribonucleoside diphosphate metabolic process	62	12	1.96	6.12	2.61353	+	2.39e-06	5.6216	0.000146
purine nucleoside diphosphate metabolic process	62	12	1.96	6.12	2.61353	+	2.39e-06	5.6216	0.000146
localization	5081	215	160.61	1.34	0.422233	+	2.51e-06	5.60033	0.000152
negative regulation of programmed cell death	888	56	28.07	2	1	+	2.51e-06	5.60033	0.000152
cellular protein complex disassembly	51	11	1.61	6.82	2.76977	+	2.52e-06	5.5986	0.000152
positive regulation of protein polymerization	129	17	4.08	4.17	2.06005	+	2.53e-06	5.59688	0.000152
NADP metabolic process	31	9	0.98	9.18	3.19849	+	2.63e-06	5.58004	0.000157
reactive oxygen species metabolic process	101	15	3.19	4.7	2.23266	+	2.64e-06	5.5784	0.000157
aging	296	27	9.36	2.89	1.53107	+	2.68e-06	5.57187	0.000159
inflammatory response	502	38	15.87	2.39	1.25701	+	2.69e-06	5.57025	0.000159
negative regulation of protein polymerization	75	13	2.37	5.48	2.45418	+	2.71e-06	5.56703	0.00016
cellular response to superoxide	15	7	0.47	14.76	3.88362	+	2.8e-06	5.55284	0.000164
cellular response to oxygen radical	15	7	0.47	14.76	3.88362	+	2.8e-06	5.55284	0.000164
cellular response to interleukin-7	15	7	0.47	14.76	3.88362	+	2.8e-06	5.55284	0.000163
response to interleukin-7	15	7	0.47	14.76	3.88362	+	2.8e-06	5.55284	0.000163
positive regulation of response to stimulus	2080	105	65.75	1.6	0.678072	+	2.86e-06	5.54363	0.000165
epithelial cell differentiation	530	39	16.75	2.33	1.22033	+	3.01e-06	5.52143	0.000173
G protein-coupled receptor signaling pathway	1216	13	38.44	0.34	-1.55639	-	3.21e-06	5.49349	0.000184
negative regulation of response to stimulus	1559	84	49.28	1.7	0.765535	+	3.24e-06	5.48945	0.000185
regulation of locomotion	990	60	31.29	1.92	0.941106	+	3.38e-06	5.47108	0.000193
activation of immune response	338	29	10.68	2.71	1.43829	+	3.54e-06	5.451	0.000201
cellular response to cytokine stimulus	702	47	22.19	2.12	1.08406	+	3.84e-06	5.41567	0.000217
dicarboxylic acid metabolic process	91	14	2.88	4.87	2.28392	+	3.93e-06	5.40561	0.000221
phagocytosis	249	24	7.87	3.05	1.60881	+	4.04e-06	5.39362	0.000227
response to endogenous stimulus	1342	75	42.42	1.77	0.823749	+	4.36e-06	5.36051	0.000244
regulation of cellular component movement	1025	61	32.4	1.88	0.910733	+	4.89e-06	5.31069	0.000272
cytolysis	34	9	1.07	8.37	3.06523	+	5e-06	5.30103	0.000278
positive regulation of establishment of protein localization	326	28	10.3	2.72	1.44361	+	5.1e-06	5.29243	0.000282
platelet activation	94	14	2.97	4.71	2.23573	+	5.5e-06	5.25964	0.000303
regulation of actin filament depolymerization	56	11	1.77	6.21	2.63459	+	5.55e-06	5.25571	0.000305
regulation of telomere maintenance	81	13	2.56	5.08	2.34483	+	5.75e-06	5.24033	0.000315
phosphorus metabolic process	1779	92	56.23	1.64	0.713696	+	5.93e-06	5.22695	0.000324
response to nutrient	170	19	5.37	3.54	1.82375	+	6e-06	5.22185	0.000327
cellular protein catabolic process	629	43	19.88	2.16	1.11103	+	6.03e-06	5.21968	0.000327
peptide cross-linking	35	9	1.11	8.13	3.02326	+	6.12e-06	5.21325	0.00033
regulation of DNA biosynthetic process	110	15	3.48	4.31	2.10769	+	6.74e-06	5.17134	0.000363
sperm-egg recognition	46	10	1.45	6.88	2.78241	+	6.79e-06	5.16813	0.000364
organonitrogen compound biosynthetic process	1250	70	39.51	1.77	0.823749	+	7.05e-06	5.15181	0.000377
response to superoxide	18	7	0.57	12.3	3.62059	+	7.29e-06	5.13727	0.000389
regulation of cellular catabolic process	813	51	25.7	1.98	0.9855	+	7.41e-06	5.13018	0.000394
response to organonitrogen compound	984	59	31.1	1.9	0.925999	+	7.45e-06	5.12784	0.000394
response to ethanol	141	17	4.46	3.81	1.92979	+	7.45e-06	5.12784	0.000393
plasma membrane invagination	141	17	4.46	3.81	1.92979	+	7.45e-06	5.12784	0.000392
protein folding in endoplasmic reticulum	11	6	0.35	17.26	4.10936	+	7.5e-06	5.12494	0.000393
regulation of cellular metabolic process	5928	241	187.38	1.29	0.367371	+	8.97e-06	5.04721	0.000468
adaptive immune response based on somatic recombination of immune receptors built from immunoglobulin superfamily domains	245	23	7.74	2.97	1.57046	+	9.5e-06	5.02228	0.000494
response to oxygen radical	19	7	0.6	11.66	3.5435	+	9.72e-06	5.01233	0.000504
positive regulation of cellular protein localization	282	25	8.91	2.8	1.48543	+	9.84e-06	5.007	0.000509
actin polymerization or depolymerization	60	11	1.9	5.8	2.53605	+	9.9e-06	5.00436	0.00051
cellular component organization	5298	219	167.47	1.31	0.389567	+	1.01e-05	4.99568	0.00052
binding of sperm to zona pellucida	38	9	1.2	7.49	2.90497	+	1.08e-05	4.96658	0.000555
proteolysis involved in cellular protein catabolic process	602	41	19.03	2.15	1.10434	+	1.14e-05	4.9431	0.000582
regulation of cellular localization	820	51	25.92	1.97	0.978196	+	1.17e-05	4.93181	0.000595
carbohydrate biosynthetic process	116	15	3.67	4.09	2.0321	+	1.2e-05	4.92082	0.000608
organic substance biosynthetic process	2354	113	74.41	1.52	0.604071	+	1.23e-05	4.91009	0.000619
regulation of inflammatory response	343	28	10.84	2.58	1.36737	+	1.23e-05	4.91009	0.000618
membrane organization	783	49	24.75	1.98	0.9855	+	1.27e-05	4.8962	0.000637
antimicrobial humoral immune response mediated by antimicrobial peptide	102	14	3.22	4.34	2.1177	+	1.27e-05	4.8962	0.000637
positive regulation of cellular component biogenesis	514	37	16.25	2.28	1.18903	+	1.28e-05	4.89279	0.000638
primary alcohol metabolic process	88	13	2.78	4.67	2.22342	+	1.28e-05	4.89279	0.000637
regulation of telomerase activity	50	10	1.58	6.33	2.66221	+	1.29e-05	4.88941	0.000639
phagocytosis, engulfment	132	16	4.17	3.83	1.93734	+	1.29e-05	4.88941	0.000639
regulation of telomere maintenance via telomere lengthening	62	11	1.96	5.61	2.488	+	1.3e-05	4.88606	0.000641
plasma lipoprotein particle remodeling	29	8	0.92	8.73	3.12598	+	1.31e-05	4.88273	0.000643
protein-lipid complex remodeling	29	8	0.92	8.73	3.12598	+	1.31e-05	4.88273	0.000641
membrane invagination	148	17	4.68	3.63	1.85997	+	1.33e-05	4.87615	0.000648
regulation of developmental process	2368	113	74.85	1.51	0.594549	+	1.33e-05	4.87615	0.000647
regulation of defense response	581	40	18.37	2.18	1.12433	+	1.37e-05	4.86328	0.000666
cellular response to organic substance	1980	98	62.59	1.57	0.650765	+	1.6e-05	4.79588	0.000774
tissue development	1597	83	50.48	1.64	0.713696	+	1.63e-05	4.78781	0.000784
cellular response to stimulus	6392	255	202.05	1.26	0.333424	+	1.68e-05	4.77469	0.000809
regulation of reactive oxygen species metabolic process	151	17	4.77	3.56	1.83188	+	1.68e-05	4.77469	0.000807
cellular biosynthetic process	2293	110	72.48	1.52	0.604071	+	1.73e-05	4.76195	0.000828
negative regulation of nitrogen compound metabolic process	2380	113	75.23	1.5	0.584963	+	1.8e-05	4.74473	0.000859
carbohydrate derivative catabolic process	169	18	5.34	3.37	1.75275	+	1.9e-05	4.72125	0.000903
negative regulation of macromolecule metabolic process	2737	126	86.52	1.46	0.545968	+	1.97e-05	4.70553	0.000933
protein-containing complex remodeling	31	8	0.98	8.16	3.02857	+	1.98e-05	4.70333	0.000933
regulation of primary metabolic process	5707	231	180.4	1.28	0.356144	+	2e-05	4.69897	0.000941
chaperone-mediated protein complex assembly	22	7	0.7	10.07	3.33199	+	2.13e-05	4.67162	0.000999
barbed-end actin filament capping	22	7	0.7	10.07	3.33199	+	2.13e-05	4.67162	0.000996
positive regulation of cell morphogenesis involved in differentiation	79	12	2.5	4.81	2.26604	+	2.14e-05	4.66959	0.000999
toxin transport	42	9	1.33	6.78	2.76129	+	2.17e-05	4.66354	0.00101
positive regulation of substrate adhesion-dependent cell spreading	42	9	1.33	6.78	2.76129	+	2.17e-05	4.66354	0.00101
regulation of telomere maintenance via telomerase	54	10	1.71	5.86	2.5509	+	2.32e-05	4.63451	0.00107
pteridine-containing compound metabolic process	32	8	1.01	7.91	2.98368	+	2.4e-05	4.61979	0.00111
lipid metabolic process	1156	64	36.54	1.75	0.807355	+	2.44e-05	4.61261	0.00112
regulation of angiogenesis	280	24	8.85	2.71	1.43829	+	2.45e-05	4.61083	0.00112
plasma lipoprotein particle organization	43	9	1.36	6.62	2.72683	+	2.55e-05	4.59346	0.00117
retinoid metabolic process	81	12	2.56	4.69	2.22959	+	2.67e-05	4.57349	0.00122
response to lipopolysaccharide	320	26	10.12	2.57	1.36177	+	2.68e-05	4.57187	0.00122
carboxylic acid biosynthetic process	263	23	8.31	2.77	1.46989	+	2.7e-05	4.56864	0.00122
positive regulation of hemostasis	23	7	0.73	9.63	3.26754	+	2.7e-05	4.56864	0.00122
positive regulation of blood coagulation	23	7	0.73	9.63	3.26754	+	2.7e-05	4.56864	0.00122
positive regulation of response to wounding	68	11	2.15	5.12	2.35614	+	2.8e-05	4.55284	0.00126
regulation of macromolecule metabolic process	6083	243	192.28	1.26	0.333424	+	2.82e-05	4.54975	0.00126
cellular component organization or biogenesis	5496	223	173.73	1.28	0.356144	+	2.88e-05	4.54061	0.00129
organic acid biosynthetic process	265	23	8.38	2.75	1.45943	+	3.01e-05	4.52143	0.00134
regulation of vasculature development	284	24	8.98	2.67	1.41684	+	3.03e-05	4.51856	0.00135
positive regulation of immune response	563	38	17.8	2.14	1.09761	+	3.08e-05	4.51145	0.00136
terpenoid metabolic process	97	13	3.07	4.24	2.08406	+	3.23e-05	4.4908	0.00143
regulation of intrinsic apoptotic signaling pathway	160	17	5.06	3.36	1.74846	+	3.31e-05	4.48017	0.00146
positive regulation of coagulation	24	7	0.76	9.23	3.20633	+	3.4e-05	4.46852	0.00149
positive regulation of cell-substrate adhesion	128	15	4.05	3.71	1.89142	+	3.43e-05	4.46471	0.0015
response to molecule of bacterial origin	337	27	10.65	2.53	1.33914	+	3.46e-05	4.46092	0.00151
positive regulation of telomerase activity	34	8	1.07	7.44	2.8953	+	3.5e-05	4.45593	0.00152
positive regulation of wound healing	57	10	1.8	5.55	2.47249	+	3.5e-05	4.45593	0.00152
regulation of cytokine production	715	45	22.6	1.99	0.992768	+	3.52e-05	4.45346	0.00152
response to cadmium ion	70	11	2.21	4.97	2.31325	+	3.55e-05	4.44977	0.00153
epidermal cell differentiation	161	17	5.09	3.34	1.73985	+	3.56e-05	4.44855	0.00153
response to nitrogen compound	1071	60	33.85	1.77	0.823749	+	3.79e-05	4.42136	0.00163
high-density lipoprotein particle remodeling	16	6	0.51	11.86	3.56803	+	3.97e-05	4.40121	0.0017
actin filament bundle assembly	58	10	1.83	5.45	2.44626	+	3.99e-05	4.39903	0.0017
proteasomal protein catabolic process	344	27	10.87	2.48	1.31034	+	4.18e-05	4.37882	0.00178
cellular detoxification of aldehyde	9	5	0.28	17.58	4.13586	+	4.23e-05	4.37366	0.0018
positive regulation of cholesterol esterification	9	5	0.28	17.58	4.13586	+	4.23e-05	4.37366	0.00179
cholesterol efflux	25	7	0.79	8.86	3.14731	+	4.24e-05	4.37263	0.00179
response to alcohol	253	22	8	2.75	1.45943	+	4.34e-05	4.36251	0.00183
regulation of nitrogen compound metabolic process	5537	223	175.02	1.27	0.344828	+	4.49e-05	4.34775	0.00189
cellular macromolecule catabolic process	818	49	25.86	1.9	0.925999	+	4.52e-05	4.34486	0.0019
killing of cells of other organism	86	12	2.72	4.41	2.14078	+	4.54e-05	4.34294	0.0019
substantia nigra development	47	9	1.49	6.06	2.59932	+	4.71e-05	4.32698	0.00196
protein-lipid complex subunit organization	47	9	1.49	6.06	2.59932	+	4.71e-05	4.32698	0.00196
regulation of cell adhesion	737	45	23.3	1.93	0.948601	+	4.98e-05	4.30277	0.00206
regulation of cysteine-type endopeptidase activity	237	21	7.49	2.8	1.48543	+	5.01e-05	4.30016	0.00207
cellular amino acid biosynthetic process	73	11	2.31	4.77	2.25399	+	5.01e-05	4.30016	0.00207
diterpenoid metabolic process	87	12	2.75	4.36	2.12433	+	5.02e-05	4.2993	0.00207
phosphate-containing compound metabolic process	1758	87	55.57	1.57	0.650765	+	5.1e-05	4.29243	0.00209
negative regulation of cellular metabolic process	2546	117	80.48	1.45	0.536053	+	5.24e-05	4.28067	0.00214
organic cyclic compound metabolic process	2922	131	92.36	1.42	0.505891	+	5.24e-05	4.28067	0.00214
positive regulation of reactive oxygen species metabolic process	74	11	2.34	4.7	2.23266	+	5.6e-05	4.25181	0.00228
response to nutrient levels	469	33	14.82	2.23	1.15704	+	5.65e-05	4.24795	0.0023
actin filament bundle organization	61	10	1.93	5.19	2.37573	+	5.83e-05	4.23433	0.00236
actin filament capping	37	8	1.17	6.84	2.774	+	5.89e-05	4.22988	0.00238
protein-containing complex assembly	1185	64	37.46	1.71	0.773996	+	6e-05	4.22185	0.00242
negative regulation of fibrinolysis	10	5	0.32	15.82	3.98368	+	6.19e-05	4.20831	0.00249
aspartate family amino acid metabolic process	49	9	1.55	5.81	2.53854	+	6.27e-05	4.20273	0.00251
epidermis development	279	23	8.82	2.61	1.38405	+	6.28e-05	4.20204	0.00251
cholesterol transport	62	10	1.96	5.1	2.3505	+	6.59e-05	4.18111	0.00263
lipid localization	335	26	10.59	2.46	1.29866	+	6.68e-05	4.17522	0.00266
positive regulation of response to external stimulus	417	30	13.18	2.28	1.18903	+	6.8e-05	4.16749	0.0027
regulation of endothelial cell migration	171	17	5.41	3.15	1.65535	+	7.1e-05	4.14874	0.00281
glycosyl compound metabolic process	91	12	2.88	4.17	2.06005	+	7.43e-05	4.12901	0.00294
phagocytosis, recognition	107	13	3.38	3.84	1.94111	+	8.08e-05	4.09259	0.00318
biological process involved in interaction with symbiont	92	12	2.91	4.13	2.04614	+	8.17e-05	4.08778	0.00321
negative regulation of cytoskeleton organization	156	16	4.93	3.24	1.69599	+	8.22e-05	4.08513	0.00322
cellular response to reactive oxygen species	123	14	3.89	3.6	1.848	+	8.26e-05	4.08302	0.00323
cell-cell recognition	64	10	2.02	4.94	2.30451	+	8.36e-05	4.07779	0.00326
negative regulation of cell motility	285	23	9.01	2.55	1.3505	+	8.46e-05	4.07263	0.00329
purine nucleobase metabolic process	19	6	0.6	9.99	3.32048	+	8.7e-05	4.06048	0.00338
plasminogen activation	11	5	0.35	14.38	3.84599	+	8.77e-05	4.057	0.0034
keratinocyte differentiation	108	13	3.41	3.81	1.92979	+	8.8e-05	4.05552	0.0034
regulation of cellular response to stress	637	40	20.14	1.99	0.992768	+	9e-05	4.04576	0.00347
regulation of vesicle-mediated transport	529	35	16.72	2.09	1.0635	+	9.11e-05	4.04048	0.0035
alpha-amino acid biosynthetic process	65	10	2.05	4.87	2.28392	+	9.38e-05	4.0278	0.0036
iron ion transport	52	9	1.64	5.48	2.45418	+	9.41e-05	4.02641	0.0036
regulation of oxidative stress-induced intrinsic apoptotic signaling pathway	29	7	0.92	7.64	2.93357	+	9.45e-05	4.02457	0.0036
sterol transport	79	11	2.5	4.41	2.14078	+	9.51e-05	4.02182	0.00362
regulation of epithelial cell migration	230	20	7.27	2.75	1.45943	+	9.53e-05	4.02091	0.00362
cellular response to chemical stress	269	22	8.5	2.59	1.37295	+	0.0001	4	0.00379
positive regulation of immune system process	898	51	28.39	1.8	0.847997	+	0.0001	4	0.0038
negative regulation of cell migration	270	22	8.53	2.58	1.36737	+	0.000105	3.97881	0.00397
vitamin metabolic process	95	12	3	4	2	+	0.000108	3.96658	0.00406
lipid transport	301	24	9.51	2.52	1.33342	+	0.000109	3.96257	0.00407
regulation of complement activation	20	6	0.63	9.49	3.24641	+	0.00011	3.95861	0.00413
negative regulation of actin filament depolymerization	41	8	1.3	6.17	2.62527	+	0.000111	3.95468	0.00413
purine ribonucleoside monophosphate metabolic process	41	8	1.3	6.17	2.62527	+	0.000111	3.95468	0.00412
cellular modified amino acid biosynthetic process	41	8	1.3	6.17	2.62527	+	0.000111	3.95468	0.00411
neural nucleus development	67	10	2.12	4.72	2.23879	+	0.000118	3.92812	0.00436
establishment or maintenance of cell polarity	197	18	6.23	2.89	1.53107	+	0.000119	3.92445	0.00439
phospholipid efflux	12	5	0.38	13.18	3.72028	+	0.000121	3.91721	0.00447
pentose-phosphate shunt	12	5	0.38	13.18	3.72028	+	0.000121	3.91721	0.00446
regulation of cholesterol esterification	12	5	0.38	13.18	3.72028	+	0.000121	3.91721	0.00445
actin filament depolymerization	12	5	0.38	13.18	3.72028	+	0.000121	3.91721	0.00444
positive regulation of nitric oxide biosynthetic process	42	8	1.33	6.03	2.59216	+	0.000128	3.89279	0.00469
iron ion homeostasis	82	11	2.59	4.24	2.08406	+	0.000128	3.89279	0.00468
cellular hormone metabolic process	129	14	4.08	3.43	1.77821	+	0.000131	3.88273	0.00477
positive regulation of cell death	587	37	18.55	1.99	0.992768	+	0.000133	3.87615	0.00482
hormone metabolic process	199	18	6.29	2.86	1.51602	+	0.000134	3.8729	0.00484
regulation of plasma lipoprotein particle levels	55	9	1.74	5.18	2.37295	+	0.000138	3.86012	0.00498
developmental process	5565	221	175.91	1.26	0.333424	+	0.00014	3.85387	0.00504
B cell receptor signaling pathway	130	14	4.11	3.41	1.76977	+	0.000141	3.85078	0.00508
regulation of intracellular signal transduction	1655	81	52.31	1.55	0.632268	+	0.000145	3.83863	0.00521
positive regulation of nitric oxide metabolic process	43	8	1.36	5.89	2.55827	+	0.000148	3.82974	0.0053
negative regulation of cellular component organization	722	43	22.82	1.88	0.910733	+	0.000151	3.82102	0.0054
peptidyl-cysteine S-nitrosylation	6	4	0.19	21.09	4.39849	+	0.000158	3.80134	0.00564
protein nitrosylation	6	4	0.19	21.09	4.39849	+	0.000158	3.80134	0.00563
ATP metabolic process	202	18	6.39	2.82	1.4957	+	0.000159	3.7986	0.00563
response to iron ion	32	7	1.01	6.92	2.79077	+	0.000161	3.79317	0.00569
aldehyde catabolic process	13	5	0.41	12.17	3.60526	+	0.000164	3.78516	0.00578
cellular response to aldehyde	13	5	0.41	12.17	3.60526	+	0.000164	3.78516	0.00576
NADPH regeneration	13	5	0.41	12.17	3.60526	+	0.000164	3.78516	0.00575
response to extracellular stimulus	499	33	15.77	2.09	1.0635	+	0.000164	3.78516	0.00574
epithelium development	962	53	30.41	1.74	0.799087	+	0.000165	3.78252	0.00577
chemical homeostasis	1113	59	35.18	1.68	0.748461	+	0.000165	3.78252	0.00577
positive regulation of DNA metabolic process	203	18	6.42	2.81	1.49057	+	0.000168	3.77469	0.00585
isoprenoid metabolic process	116	13	3.67	3.55	1.82782	+	0.000169	3.77211	0.00588
purine nucleoside monophosphate metabolic process	44	8	1.39	5.75	2.52356	+	0.00017	3.76955	0.00591
glucose 6-phosphate metabolic process	22	6	0.7	8.63	3.10936	+	0.000171	3.767	0.00593
negative regulation of locomotion	317	24	10.02	2.4	1.26303	+	0.000172	3.76447	0.00592
positive regulation of gene expression	1128	60	35.66	1.68	0.748461	+	0.000172	3.76447	0.00593
negative regulation of cellular component movement	293	23	9.26	2.48	1.31034	+	0.000174	3.75945	0.00598
cellular component assembly	2251	103	71.15	1.45	0.536053	+	0.000177	3.75203	0.00606
regulation of extrinsic apoptotic signaling pathway	151	15	4.77	3.14	1.65076	+	0.000187	3.72816	0.00642
hexose biosynthetic process	33	7	1.04	6.71	2.74631	+	0.00019	3.72125	0.00648
retinoic acid metabolic process	33	7	1.04	6.71	2.74631	+	0.00019	3.72125	0.00647
positive regulation of cell motility	547	35	17.29	2.02	1.01436	+	0.000196	3.70774	0.00667
positive regulation of apoptotic process	509	33	16.09	2.05	1.03562	+	0.000197	3.70553	0.00669
cellular response to oxygen-containing compound	1043	56	32.97	1.7	0.765535	+	0.000203	3.6925	0.00687
regulation of fibrinolysis	14	5	0.44	11.3	3.49825	+	0.000216	3.66555	0.00731
pteridine-containing compound biosynthetic process	14	5	0.44	11.3	3.49825	+	0.000216	3.66555	0.0073
ribonucleoside monophosphate metabolic process	59	9	1.86	4.83	2.27202	+	0.000221	3.65561	0.00744
positive regulation of molecular function	1497	74	47.32	1.56	0.641546	+	0.000239	3.6216	0.00803
organophosphate biosynthetic process	490	32	15.49	2.07	1.04963	+	0.000242	3.61618	0.00812
positive regulation of cellular component movement	560	35	17.7	1.98	0.9855	+	0.000243	3.61439	0.00814
regulation of hormone levels	518	33	16.37	2.02	1.01436	+	0.000244	3.61261	0.00813
peptide biosynthetic process	388	27	12.26	2.2	1.1375	+	0.000246	3.60906	0.00819
cortical cytoskeleton organization	60	9	1.9	4.75	2.24793	+	0.000248	3.60555	0.00823
positive regulation of locomotion	562	35	17.76	1.97	0.978196	+	0.000254	3.59517	0.00841
response to steroid hormone	281	22	8.88	2.48	1.31034	+	0.000254	3.59517	0.0084
regulation of extrinsic apoptotic signaling pathway via death domain receptors	47	8	1.49	5.38	2.42761	+	0.000254	3.59517	0.00839
NADH metabolic process	24	6	0.76	7.91	2.98368	+	0.000256	3.59176	0.00844
plasma lipoprotein particle assembly	24	6	0.76	7.91	2.98368	+	0.000256	3.59176	0.00842
regulation of cysteine-type endopeptidase activity involved in apoptotic process	211	18	6.67	2.7	1.43296	+	0.000261	3.58336	0.00855
positive regulation of apoptotic signaling pathway	122	13	3.86	3.37	1.75275	+	0.000266	3.57512	0.0087
cytoplasmic translation	122	13	3.86	3.37	1.75275	+	0.000266	3.57512	0.00868
cellular response to interferon-gamma	106	12	3.35	3.58	1.83996	+	0.000274	3.56225	0.00893
complement activation, alternative pathway	15	5	0.47	10.55	3.39917	+	0.000281	3.55129	0.00915
actin filament severing	15	5	0.47	10.55	3.39917	+	0.000281	3.55129	0.00913
zymogen activation	48	8	1.52	5.27	2.3978	+	0.000289	3.5391	0.00936
regulation of protein depolymerization	91	11	2.88	3.82	1.93357	+	0.000293	3.53313	0.00946
cellular response to xenobiotic stimulus	176	16	5.56	2.88	1.52607	+	0.000294	3.53165	0.00949
digestion	107	12	3.38	3.55	1.82782	+	0.000296	3.52871	0.00954
detection of chemical stimulus involved in sensory perception of bitter taste	36	7	1.14	6.15	2.62059	+	0.000303	3.51856	0.00974
protein depolymerization	36	7	1.14	6.15	2.62059	+	0.000303	3.51856	0.00972
response to fungus	62	9	1.96	4.59	2.19849	+	0.000308	3.51145	0.00986
folic acid-containing compound metabolic process	25	6	0.79	7.59	2.9241	+	0.00031	3.50864	0.00989
NAD metabolic process	25	6	0.79	7.59	2.9241	+	0.00031	3.50864	0.00987
defense response to Gram-negative bacterium	92	11	2.91	3.78	1.91839	+	0.000319	3.49621	0.0101
nucleoside monophosphate metabolic process	77	10	2.43	4.11	2.03914	+	0.000326	3.48678	0.0104
positive regulation of intracellular signal transduction	960	52	30.35	1.71	0.773996	+	0.000339	3.4698	0.0107
phospholipid transport	93	11	2.94	3.74	1.90304	+	0.000347	3.45967	0.011
aldehyde biosynthetic process	8	4	0.25	15.82	3.98368	+	0.000355	3.44977	0.0112
killing of cells in other organism involved in symbiotic interaction	26	6	0.82	7.3	2.8679	+	0.000371	3.43063	0.0117
killing by host of symbiont cells	26	6	0.82	7.3	2.8679	+	0.000371	3.43063	0.0117
cellular metabolic compound salvage	26	6	0.82	7.3	2.8679	+	0.000371	3.43063	0.0116
regulation of nucleocytoplasmic transport	110	12	3.48	3.45	1.7866	+	0.000373	3.42829	0.0117
positive regulation of cell migration	522	33	16.5	2	1	+	0.000378	3.42251	0.0118
cellular iron ion homeostasis	64	9	2.02	4.45	2.15381	+	0.00038	3.42022	0.0119
positive regulation of programmed cell death	524	33	16.56	1.99	0.992768	+	0.000387	3.41229	0.0121
negative regulation of cytokine production	271	21	8.57	2.45	1.29278	+	0.000389	3.41005	0.0121
single fertilization	145	14	4.58	3.05	1.60881	+	0.000396	3.4023	0.0123
prostaglandin metabolic process	38	7	1.2	5.83	2.5435	+	0.000405	3.39254	0.0125
prostanoid metabolic process	38	7	1.2	5.83	2.5435	+	0.000405	3.39254	0.0125
organic acid catabolic process	220	18	6.95	2.59	1.37295	+	0.000416	3.38091	0.0128
defense response to fungus	51	8	1.61	4.96	2.31034	+	0.000416	3.38091	0.0128
cation transmembrane transport	641	6	20.26	0.3	-1.73697	-	0.000435	3.36151	0.0134
negative regulation of apoptotic signaling pathway	221	18	6.99	2.58	1.36737	+	0.000437	3.35952	0.0134
inorganic ion transmembrane transport	642	6	20.29	0.3	-1.73697	-	0.000437	3.35952	0.0134
negative regulation of phosphate metabolic process	423	28	13.37	2.09	1.0635	+	0.000438	3.35853	0.0134
negative regulation of phosphorus metabolic process	424	28	13.4	2.09	1.0635	+	0.000448	3.34872	0.0137
regulation of smooth muscle cell proliferation	147	14	4.65	3.01	1.58976	+	0.00045	3.34679	0.0137
protein phosphorylation	683	7	21.59	0.32	-1.64386	-	0.000453	3.3439	0.0138
negative regulation of lipase activity	17	5	0.54	9.3	3.21723	+	0.000454	3.34294	0.0138
response to interferon-gamma	130	13	4.11	3.16	1.65992	+	0.000466	3.33161	0.0141
regulation of lamellipodium organization	52	8	1.64	4.87	2.28392	+	0.000467	3.33068	0.0141
cellular ketone metabolic process	81	10	2.56	3.91	1.96717	+	0.00047	3.3279	0.0141
response to oxygen levels	334	24	10.56	2.27	1.18269	+	0.000472	3.32606	0.0142
negative regulation of extrinsic apoptotic signaling pathway	97	11	3.07	3.59	1.84398	+	0.00048	3.31876	0.0144
positive regulation of catalytic activity	1134	58	35.85	1.62	0.695994	+	0.0005	3.30103	0.015
blood coagulation, fibrin clot formation	9	4	0.28	14.06	3.81352	+	0.000501	3.30016	0.015
daunorubicin metabolic process	9	4	0.28	14.06	3.81352	+	0.000501	3.30016	0.0149
oxaloacetate metabolic process	9	4	0.28	14.06	3.81352	+	0.000501	3.30016	0.0149
ethanol oxidation	9	4	0.28	14.06	3.81352	+	0.000501	3.30016	0.0149
UDP-N-acetylglucosamine biosynthetic process	9	4	0.28	14.06	3.81352	+	0.000501	3.30016	0.0148
GDP-mannose metabolic process	9	4	0.28	14.06	3.81352	+	0.000501	3.30016	0.0148
cellular aromatic compound metabolic process	2688	117	84.97	1.38	0.464668	+	0.000501	3.30016	0.0148
cellular response to oxidative stress	224	18	7.08	2.54	1.34483	+	0.000507	3.29499	0.0149
response to glucocorticoid	149	14	4.71	2.97	1.57046	+	0.000509	3.29328	0.015
regulation of oxidative stress-induced cell death	67	9	2.12	4.25	2.08746	+	0.000515	3.28819	0.0151
regulation of protein import	67	9	2.12	4.25	2.08746	+	0.000515	3.28819	0.0151
chaperone-mediated protein folding	67	9	2.12	4.25	2.08746	+	0.000515	3.28819	0.0151
negative regulation of transport	430	28	13.59	2.06	1.04264	+	0.000521	3.28316	0.0152
protein-lipid complex assembly	28	6	0.89	6.78	2.76129	+	0.000523	3.2815	0.0152
superoxide metabolic process	40	7	1.26	5.54	2.46989	+	0.000532	3.27409	0.0155
regulation of lamellipodium assembly	40	7	1.26	5.54	2.46989	+	0.000532	3.27409	0.0155
translation	366	25	11.57	2.16	1.11103	+	0.000533	3.27327	0.0155
transmembrane transport	1182	18	37.36	0.48	-1.05889	-	0.000535	3.27165	0.0155
positive regulation of developmental process	1267	63	40.05	1.57	0.650765	+	0.000536	3.27084	0.0155
positive regulation of growth	257	20	8.12	2.46	1.29866	+	0.000543	3.2652	0.0157
regulation of stress-activated MAPK cascade	187	16	5.91	2.71	1.43829	+	0.000545	3.2636	0.0157
cellular response to organic cyclic compound	515	32	16.28	1.97	0.978196	+	0.000563	3.24949	0.0162
IMP metabolic process	18	5	0.57	8.79	3.13586	+	0.000566	3.24718	0.0162
reverse cholesterol transport	18	5	0.57	8.79	3.13586	+	0.000566	3.24718	0.0162
regulation of lipoprotein lipase activity	18	5	0.57	8.79	3.13586	+	0.000566	3.24718	0.0162
tetrahydrofolate metabolic process	18	5	0.57	8.79	3.13586	+	0.000566	3.24718	0.0161
regulation of smooth muscle cell migration	68	9	2.15	4.19	2.06695	+	0.000567	3.24642	0.0162
regulation of protein transport	516	32	16.31	1.96	0.970854	+	0.000571	3.24336	0.0162
regulation of transferase activity	873	47	27.6	1.7	0.765535	+	0.000582	3.23508	0.0165
response to decreased oxygen levels	307	22	9.7	2.27	1.18269	+	0.00059	3.22915	0.0167
transition metal ion homeostasis	134	13	4.24	3.07	1.61824	+	0.000606	3.21753	0.0171
sensory perception of bitter taste	41	7	1.3	5.4	2.43296	+	0.000606	3.21753	0.0171
regulation of fatty acid biosynthetic process	41	7	1.3	5.4	2.43296	+	0.000606	3.21753	0.0171
alpha-amino acid catabolic process	84	10	2.66	3.77	1.91456	+	0.000609	3.21538	0.0171
negative regulation of extrinsic apoptotic signaling pathway via death domain receptors	29	6	0.92	6.55	2.71149	+	0.000615	3.21112	0.0173
regulation of mononuclear cell migration	117	12	3.7	3.24	1.69599	+	0.000619	3.20831	0.0173
regulation of stress-activated protein kinase signaling cascade	190	16	6.01	2.66	1.41143	+	0.00064	3.19382	0.0179
organic cyclic compound biosynthetic process	948	50	29.97	1.67	0.739848	+	0.00065	3.18709	0.0182
viral life cycle	172	15	5.44	2.76	1.46467	+	0.00067	3.17393	0.0187
doxorubicin metabolic process	10	4	0.32	12.65	3.66107	+	0.000684	3.16494	0.019
aminoglycoside antibiotic metabolic process	10	4	0.32	12.65	3.66107	+	0.000684	3.16494	0.019
polyketide metabolic process	10	4	0.32	12.65	3.66107	+	0.000684	3.16494	0.019
response to organophosphorus	136	13	4.3	3.02	1.59455	+	0.000688	3.16241	0.019
regulation of T cell migration	42	7	1.33	5.27	2.3978	+	0.000689	3.16178	0.019
amino sugar metabolic process	42	7	1.33	5.27	2.3978	+	0.000689	3.16178	0.019
detection of chemical stimulus involved in sensory perception of taste	42	7	1.33	5.27	2.3978	+	0.000689	3.16178	0.019
nucleobase biosynthetic process	19	5	0.6	8.33	3.05832	+	0.000697	3.15677	0.0191
protein refolding	19	5	0.6	8.33	3.05832	+	0.000697	3.15677	0.0191
maintenance of cell polarity	19	5	0.6	8.33	3.05832	+	0.000697	3.15677	0.0191
vesicle-mediated transport	1329	65	42.01	1.55	0.632268	+	0.000698	3.15614	0.0191
protein-containing complex disassembly	119	12	3.76	3.19	1.67356	+	0.000711	3.14813	0.0194
gluconeogenesis	30	6	0.95	6.33	2.66221	+	0.000719	3.14327	0.0196
positive regulation of metabolic process	3675	151	116.17	1.3	0.378512	+	0.000739	3.13136	0.0201
heterocycle biosynthetic process	809	44	25.57	1.72	0.782409	+	0.000751	3.12436	0.0204
negative regulation of nucleobase-containing compound metabolic process	1538	27	48.62	0.56	-0.836501	-	0.00077	3.11351	0.0209
cellular component biogenesis	2481	108	78.42	1.38	0.464668	+	0.000794	3.10018	0.0215
anatomical structure development	5001	196	158.08	1.24	0.31034	+	0.000845	3.07314	0.0228
negative regulation of oxidative stress-induced intrinsic apoptotic signaling pathway	20	5	0.63	7.91	2.98368	+	0.000849	3.07109	0.0229
cellular homeostasis	833	45	26.33	1.71	0.773996	+	0.000865	3.06298	0.0233
organic hydroxy compound transport	158	14	4.99	2.8	1.48543	+	0.000868	3.06148	0.0233
adaptive immune response	640	37	20.23	1.83	0.871844	+	0.000876	3.0575	0.0235
protein processing	177	15	5.59	2.68	1.42223	+	0.00088	3.05552	0.0235
regulation of humoral immune response	44	7	1.39	5.03	2.33056	+	0.000881	3.05502	0.0236
carboxylic acid catabolic process	216	17	6.83	2.49	1.31615	+	0.000889	3.0511	0.0237
glutamine family amino acid metabolic process	73	9	2.31	3.9	1.96347	+	0.0009	3.04576	0.024
digestive system process	73	9	2.31	3.9	1.96347	+	0.0009	3.04576	0.0239
protein activation cascade	11	4	0.35	11.5	3.52356	+	0.00091	3.04096	0.0242
viral release from host cell	11	4	0.35	11.5	3.52356	+	0.00091	3.04096	0.0241
fructose 6-phosphate metabolic process	11	4	0.35	11.5	3.52356	+	0.00091	3.04096	0.0241
exit from host cell	11	4	0.35	11.5	3.52356	+	0.00091	3.04096	0.024
exit from host	11	4	0.35	11.5	3.52356	+	0.00091	3.04096	0.024
sequestering of actin monomers	11	4	0.35	11.5	3.52356	+	0.00091	3.04096	0.024
amino sugar biosynthetic process	11	4	0.35	11.5	3.52356	+	0.00091	3.04096	0.0239
renal control of peripheral vascular resistance involved in regulation of systemic arterial blood pressure	4	3	0.13	23.73	4.56864	+	0.000914	3.03905	0.024
maintenance of blood vessel diameter homeostasis by renin-angiotensin	4	3	0.13	23.73	4.56864	+	0.000914	3.03905	0.0239
telomerase holoenzyme complex assembly	4	3	0.13	23.73	4.56864	+	0.000914	3.03905	0.0239
negative regulation of very-low-density lipoprotein particle remodeling	4	3	0.13	23.73	4.56864	+	0.000914	3.03905	0.0239
pentose-phosphate shunt, oxidative branch	4	3	0.13	23.73	4.56864	+	0.000914	3.03905	0.0238
actin filament fragmentation	4	3	0.13	23.73	4.56864	+	0.000914	3.03905	0.0238
glyceraldehyde-3-phosphate metabolic process	4	3	0.13	23.73	4.56864	+	0.000914	3.03905	0.0237
regulation of macroautophagy	141	13	4.46	2.92	1.54597	+	0.000937	3.02826	0.0243
negative regulation of transcription by RNA polymerase II	932	13	29.46	0.44	-1.18442	-	0.000964	3.01592	0.025
cell-cell adhesion	515	31	16.28	1.9	0.925999	+	0.000966	3.01502	0.025
sulfur amino acid metabolic process	32	6	1.01	5.93	2.56803	+	0.000968	3.01412	0.025
regulation of vascular endothelial growth factor production	32	6	1.01	5.93	2.56803	+	0.000968	3.01412	0.0249
negative regulation of oxidative stress-induced cell death	45	7	1.42	4.92	2.29866	+	0.000992	3.00349	0.0255
regulation of protein-containing complex disassembly	125	12	3.95	3.04	1.60407	+	0.00106	2.97469	0.0271
macromolecule localization	2308	101	72.95	1.38	0.464668	+	0.00106	2.97469	0.0272
regulation of nitric oxide biosynthetic process	60	8	1.9	4.22	2.07724	+	0.00109	2.96257	0.0279
response to estradiol	144	13	4.55	2.86	1.51602	+	0.00112	2.95078	0.0286
regulation of phosphate metabolic process	1379	66	43.59	1.51	0.594549	+	0.00113	2.94692	0.0289
regulation of phosphorus metabolic process	1379	66	43.59	1.51	0.594549	+	0.00113	2.94692	0.0289
aromatic compound biosynthetic process	821	44	25.95	1.7	0.765535	+	0.00114	2.9431	0.0291
regeneration	163	14	5.15	2.72	1.44361	+	0.00115	2.9393	0.0291
positive regulation of cellular amide metabolic process	163	14	5.15	2.72	1.44361	+	0.00115	2.9393	0.029
positive regulation of endothelial cell migration	109	11	3.45	3.19	1.67356	+	0.00116	2.93554	0.0294
actin filament network formation	12	4	0.38	10.55	3.39917	+	0.00118	2.92812	0.0299
sequestering of metal ion	12	4	0.38	10.55	3.39917	+	0.00118	2.92812	0.0299
regulation of intracellular protein transport	235	18	7.43	2.42	1.27501	+	0.00121	2.91721	0.0306
purine ribonucleoside metabolic process	22	5	0.7	7.19	2.84599	+	0.00123	2.91009	0.0308
regulation of phagocytosis	93	10	2.94	3.4	1.76553	+	0.00124	2.90658	0.0312
xenobiotic metabolic process	110	11	3.48	3.16	1.65992	+	0.00124	2.90658	0.0312
cellular transition metal ion homeostasis	110	11	3.48	3.16	1.65992	+	0.00124	2.90658	0.0312
negative regulation of protein modification process	500	30	15.8	1.9	0.925999	+	0.00126	2.89963	0.0315
cellular response to endogenous stimulus	1070	54	33.82	1.6	0.678072	+	0.00127	2.8962	0.0316
regulation of nitric oxide metabolic process	62	8	1.96	4.08	2.02857	+	0.00132	2.87943	0.0329
regulation of interleukin-1 production	111	11	3.51	3.14	1.65076	+	0.00133	2.87615	0.0331
negative regulation of immune effector process	111	11	3.51	3.14	1.65076	+	0.00133	2.87615	0.0331
regulation of cellular response to oxidative stress	78	9	2.47	3.65	1.8679	+	0.00138	2.86012	0.0341
negative regulation of stress-activated MAPK cascade	48	7	1.52	4.61	2.20477	+	0.00139	2.85699	0.0344
negative regulation of stress-activated protein kinase signaling cascade	48	7	1.52	4.61	2.20477	+	0.00139	2.85699	0.0343
cellular carbohydrate metabolic process	167	14	5.28	2.65	1.40599	+	0.00142	2.84771	0.035
RNA localization to nucleus	5	3	0.16	18.98	4.24641	+	0.00143	2.84466	0.0352
RNA localization to Cajal body	5	3	0.16	18.98	4.24641	+	0.00143	2.84466	0.0351
scaRNA localization to Cajal body	5	3	0.16	18.98	4.24641	+	0.00143	2.84466	0.0351
ubiquitin-independent protein catabolic process via the multivesicular body sorting pathway	5	3	0.16	18.98	4.24641	+	0.00143	2.84466	0.035
regulation of protein import into nucleus	63	8	1.99	4.02	2.0072	+	0.00145	2.83863	0.0354
response to carbohydrate	187	15	5.91	2.54	1.34483	+	0.00147	2.83268	0.0358
organophosphate catabolic process	149	13	4.71	2.76	1.46467	+	0.00149	2.82681	0.0364
response to corticosteroid	168	14	5.31	2.64	1.40054	+	0.00149	2.82681	0.0364
protein maturation	243	18	7.68	2.34	1.22651	+	0.0015	2.82391	0.0364
vitamin biosynthetic process	13	4	0.41	9.73	3.28244	+	0.00151	2.82102	0.0367
negative regulation of complement activation	13	4	0.41	9.73	3.28244	+	0.00151	2.82102	0.0367
nucleoside metabolic process	64	8	2.02	3.95	1.98185	+	0.00159	2.7986	0.0384
positive regulation of nucleocytoplasmic transport	64	8	2.02	3.95	1.98185	+	0.00159	2.7986	0.0383
organic hydroxy compound biosynthetic process	170	14	5.37	2.61	1.38405	+	0.00166	2.77989	0.04
quinone metabolic process	36	6	1.14	5.27	2.3978	+	0.00166	2.77989	0.04
cytokinetic process	36	6	1.14	5.27	2.3978	+	0.00166	2.77989	0.0399
ribonucleoside metabolic process	36	6	1.14	5.27	2.3978	+	0.00166	2.77989	0.0398
regulation of chemotaxis	221	17	6.99	2.43	1.28096	+	0.0017	2.76955	0.0409
plasma lipoprotein particle clearance	24	5	0.76	6.59	2.72028	+	0.00172	2.76447	0.0411
intermembrane lipid transfer	50	7	1.58	4.43	2.14731	+	0.00172	2.76447	0.0411
retinol metabolic process	50	7	1.58	4.43	2.14731	+	0.00172	2.76447	0.041
positive regulation of cysteine-type endopeptidase activity involved in apoptotic process	133	12	4.2	2.85	1.51096	+	0.00172	2.76447	0.041
ion transmembrane transport	854	12	26.99	0.44	-1.18442	-	0.00173	2.76195	0.0412
maintenance of protein location in cell	65	8	2.05	3.89	1.95977	+	0.00173	2.76195	0.0412
positive regulation of B cell activation	171	14	5.41	2.59	1.37295	+	0.00174	2.75945	0.0414
cell activation	625	35	19.76	1.77	0.823749	+	0.00175	2.75696	0.0416
gliogenesis	224	17	7.08	2.4	1.26303	+	0.00182	2.73993	0.043
negative regulation of transcription, DNA-templated	1322	23	41.79	0.55	-0.862496	-	0.00182	2.73993	0.0431
negative regulation of immune system process	418	26	13.21	1.97	0.978196	+	0.00185	2.73283	0.0435
tertiary alcohol metabolic process	14	4	0.44	9.04	3.17632	+	0.0019	2.72125	0.0447
UDP-N-acetylglucosamine metabolic process	14	4	0.44	9.04	3.17632	+	0.0019	2.72125	0.0446
terpenoid biosynthetic process	14	4	0.44	9.04	3.17632	+	0.0019	2.72125	0.0446
amino sugar catabolic process	14	4	0.44	9.04	3.17632	+	0.0019	2.72125	0.0445
positive regulation of protein metabolic process	1455	68	45.99	1.48	0.565597	+	0.00193	2.71444	0.0451
positive regulation of signal transduction	1460	68	46.15	1.47	0.555816	+	0.00197	2.70553	0.046
negative regulation of cell adhesion	285	20	9.01	2.22	1.15056	+	0.002	2.69897	0.0466
regulation of heterotypic cell-cell adhesion	25	5	0.79	6.33	2.66221	+	0.00201	2.6968	0.0468
glutamine metabolic process	25	5	0.79	6.33	2.66221	+	0.00201	2.6968	0.0467
inorganic cation transmembrane transport	576	6	18.21	0.33	-1.59946	-	0.00203	2.6925	0.0473
transition metal ion transport	100	10	3.16	3.16	1.65992	+	0.00204	2.69037	0.0474
positive regulation of NF-kappaB transcription factor activity	155	13	4.9	2.65	1.40599	+	0.00206	2.68613	0.0478
regulation of cell shape	155	13	4.9	2.65	1.40599	+	0.00206	2.68613	0.0477
negative regulation of RNA metabolic process	1433	26	45.3	0.57	-0.810966	-	0.00208	2.68194	0.0481
amino-acid betaine biosynthetic process	6	3	0.19	15.82	3.98368	+	0.00209	2.67985	0.0484
purine ribonucleoside salvage	6	3	0.19	15.82	3.98368	+	0.00209	2.67985	0.0483
negative regulation of trophoblast cell migration	6	3	0.19	15.82	3.98368	+	0.00209	2.67985	0.0482
maintenance of lens transparency	6	3	0.19	15.82	3.98368	+	0.00209	2.67985	0.0481
glucocorticoid receptor signaling pathway	6	3	0.19	15.82	3.98368	+	0.00209	2.67985	0.0481
methylglyoxal metabolic process	6	3	0.19	15.82	3.98368	+	0.00209	2.67985	0.048
induction of bacterial agglutination	6	3	0.19	15.82	3.98368	+	0.00209	2.67985	0.0479
regulation of very-low-density lipoprotein particle remodeling	6	3	0.19	15.82	3.98368	+	0.00209	2.67985	0.0479
bundle of His cell-Purkinje myocyte adhesion involved in cell communication	6	3	0.19	15.82	3.98368	+	0.00209	2.67985	0.0478
water-soluble vitamin biosynthetic process	6	3	0.19	15.82	3.98368	+	0.00209	2.67985	0.0477
intermediate filament cytoskeleton organization	52	7	1.64	4.26	2.09085	+	0.0021	2.67778	0.0478
fat-soluble vitamin metabolic process	38	6	1.2	5	2.32193	+	0.00212	2.67366	0.0481
serine family amino acid metabolic process	38	6	1.2	5	2.32193	+	0.00212	2.67366	0.0481
pyridine-containing compound metabolic process	38	6	1.2	5	2.32193	+	0.00212	2.67366	0.048
regulation of RNA metabolic process	3698	87	116.89	0.74	-0.434403	-	0.00212	2.67366	0.048
positive regulation of chromosome organization	175	14	5.53	2.53	1.33914	+	0.00213	2.67162	0.0481
positive regulation of peptidase activity	195	15	6.16	2.43	1.28096	+	0.00215	2.66756	0.0484
positive regulation of translation	137	12	4.33	2.77	1.46989	+	0.00216	2.66555	0.0487
organic substance transport	1927	85	60.91	1.4	0.485427	+	0.00219	2.65956	0.0491

## Sheet: Supplementary Table S3B
Supplementary table S3B. Gene Ontology (GO) molecular function of the 682 reliably quantified proteins. The number of genes uploaded represents the number of quantified proteins that are associated with the corresponding molecular function, while the expected refers to the number of proteins that would be expected, based on the reference list. The fold enrichment, up/down regulation (+/-) and p v…
GO Molecular function complete	Number of genes in the reference list	Number of genes uploaded	Expected genes	Fold Enrichment	log 2 (fold enrichment)	+/-	Raw P value	- log 10 (p value)	FDR
protein binding	14349	583	453.57	1.29	0.367371	+	6.03e-33	32.2197	2.94e-29
cadherin binding	323	68	10.21	6.66	2.73552	+	6.92e-32	31.1599	1.69e-28
binding	16519	625	522.16	1.2	0.263034	+	1.39e-31	30.857	2.26e-28
cell adhesion molecule binding	537	81	16.97	4.77	2.25399	+	5.8e-29	28.2366	7.08e-26
identical protein binding	2105	166	66.54	2.49	1.31615	+	1.93e-27	26.7144	1.88e-24
peptidase regulator activity	233	53	7.37	7.2	2.848	+	2.12e-26	25.6737	1.72e-23
endopeptidase regulator activity	197	48	6.23	7.71	2.94673	+	4.09e-25	24.3883	2.85e-22
endopeptidase inhibitor activity	183	46	5.78	7.95	2.99095	+	1.35e-24	23.8697	8.23e-22
molecular_function	18250	644	576.88	1.12	0.163499	+	1.86e-24	23.7305	1.01e-21
Unclassified	2345	7	74.12	0.09	-3.47393	-	1.86e-24	23.7305	9.1e-22
peptidase inhibitor activity	190	46	6.01	7.66	2.93734	+	5.16e-24	23.2874	2.29e-21
catalytic activity	5610	290	177.33	1.64	0.713696	+	1.84e-20	19.7352	7.48e-18
protein-containing complex binding	1317	107	41.63	2.57	1.36177	+	3.62e-18	17.4413	1.36e-15
oxidoreductase activity	743	76	23.49	3.24	1.69599	+	5.08e-18	17.2941	1.77e-15
enzyme regulator activity	1254	103	39.64	2.6	1.37851	+	7.33e-18	17.1349	2.38e-15
actin binding	453	57	14.32	3.98	1.99277	+	2.66e-17	16.5751	8.1e-15
actin filament binding	220	40	6.95	5.75	2.52356	+	3.29e-17	16.4828	9.45e-15
small molecule binding	2509	159	79.31	2	1	+	3.39e-17	16.4698	9.2e-15
antioxidant activity	88	26	2.78	9.35	3.22497	+	7.29e-16	15.1373	1.87e-13
molecular function regulator	1977	130	62.49	2.08	1.05658	+	5.59e-15	14.2526	1.36e-12
transmembrane signaling receptor activity	1390	4	43.94	0.09	-3.47393	-	1.45e-14	13.8386	3.36e-12
DNA-binding transcription factor activity	1443	5	45.61	0.11	-3.18442	-	2.53e-14	13.5969	5.61e-12
cytoskeletal protein binding	1003	82	31.7	2.59	1.37295	+	3.36e-14	13.4737	7.13e-12
RNA polymerase II transcription regulatory region sequence-specific DNA binding	1430	5	45.2	0.11	-3.18442	-	3.74e-14	13.4271	7.6e-12
serine-type endopeptidase inhibitor activity	101	25	3.19	7.83	2.96901	+	8.11e-14	13.091	1.58e-11
DNA-binding transcription factor activity, RNA polymerase II-specific	1390	5	43.94	0.11	-3.18442	-	1.19e-13	12.9245	2.24e-11
structural constituent of cytoskeleton	104	25	3.29	7.6	2.926	+	1.43e-13	12.8447	2.58e-11
cis-regulatory region sequence-specific DNA binding	1223	3	38.66	0.08	-3.64386	-	1.71e-13	12.767	2.98e-11
sequence-specific double-stranded DNA binding	1582	8	50.01	0.16	-2.64386	-	1.98e-13	12.7033	3.34e-11
RNA polymerase II cis-regulatory region sequence-specific DNA binding	1203	3	38.03	0.08	-3.64386	-	3.83e-13	12.4168	6.22e-11
molecular transducer activity	1612	9	50.95	0.18	-2.47393	-	3.87e-13	12.4123	6.09e-11
signaling receptor activity	1612	9	50.95	0.18	-2.47393	-	3.87e-13	12.4123	5.9e-11
enzyme binding	2062	128	65.18	1.96	0.970854	+	4.41e-13	12.3556	6.53e-11
transcription cis-regulatory region binding	1526	8	48.24	0.17	-2.55639	-	8.73e-13	12.059	1.25e-10
transcription regulatory region nucleic acid binding	1528	8	48.3	0.17	-2.55639	-	8.82e-13	12.0545	1.23e-10
oxidoreductase activity, acting on the CH-OH group of donors, NAD or NADP as acceptor	126	26	3.98	6.53	2.70708	+	9.84e-13	12.007	1.33e-10
G protein-coupled receptor activity	882	0	27.88	< 0.01	#VALUE!	-	1.54e-12	11.8125	2.03e-10
RNA binding	1685	110	53.26	2.07	1.04963	+	1.57e-12	11.8041	2.02e-10
protein homodimerization activity	692	62	21.87	2.83	1.5008	+	1.65e-12	11.7825	2.06e-10
double-stranded DNA binding	1679	11	53.07	0.21	-2.25154	-	1.91e-12	11.719	2.33e-10
hydrolase activity	2373	139	75.01	1.85	0.887525	+	2.6e-12	11.585	3.09e-10
oxidoreductase activity, acting on CH-OH group of donors	138	26	4.36	5.96	2.57531	+	5.99e-12	11.2226	6.96e-10
transcription regulator activity	1942	17	61.39	0.28	-1.8365	-	1.28e-11	10.8928	1.45e-09
peptidase activity	646	57	20.42	2.79	1.48027	+	2.4e-11	10.6198	2.66e-09
protein dimerization activity	1040	75	32.87	2.28	1.18903	+	1.52e-10	9.81816	1.65e-08
calcium ion binding	730	59	23.08	2.56	1.35614	+	2.75e-10	9.56067	2.91e-08
lipid binding	799	62	25.26	2.45	1.29278	+	4.44e-10	9.35262	4.61e-08
unfolded protein binding	122	22	3.86	5.7	2.51096	+	5.3e-10	9.27572	5.39e-08
anion binding	2410	131	76.18	1.72	0.782409	+	1.34e-09	8.8729	1.33e-07
signaling receptor binding	1588	97	50.2	1.93	0.948601	+	1.42e-09	8.84771	1.39e-07
sequence-specific DNA binding	1687	16	53.33	0.3	-1.73697	-	1.81e-09	8.74232	1.73e-07
structural molecule activity	710	56	22.44	2.5	1.32193	+	2.49e-09	8.6038	2.33e-07
endopeptidase activity	451	42	14.26	2.95	1.56071	+	2.63e-09	8.58004	2.42e-07
ion binding	6072	264	191.93	1.38	0.464668	+	3.6e-09	8.4437	3.26e-07
protein folding chaperone	40	13	1.26	10.28	3.36177	+	5.08e-09	8.29414	4.51e-07
nucleoside phosphate binding	2175	118	68.75	1.72	0.782409	+	1.26e-08	7.89963	1.1e-06
cysteine-type endopeptidase inhibitor activity	56	14	1.77	7.91	2.98368	+	2.22e-08	7.65365	1.9e-06
nucleotide binding	2174	117	68.72	1.7	0.765535	+	2.56e-08	7.59176	2.16e-06
calcium-dependent protein binding	92	17	2.91	5.85	2.54844	+	3.56e-08	7.44855	2.95e-06
oxidoreductase activity, acting on a sulfur group of donors	59	14	1.86	7.51	2.90881	+	3.9e-08	7.40894	3.17e-06
vitamin binding	147	21	4.65	4.52	2.17632	+	5.01e-08	7.30016	4.01e-06
disulfide oxidoreductase activity	43	12	1.36	8.83	3.14241	+	8.13e-08	7.08991	6.4e-06
isomerase activity	170	22	5.37	4.09	2.0321	+	1.17e-07	6.93181	9.03e-06
carbohydrate derivative binding	2275	118	71.91	1.64	0.713696	+	1.42e-07	6.84771	1.09e-05
threonine-type endopeptidase activity	14	8	0.44	18.08	4.17632	+	1.63e-07	6.78781	1.22e-05
oxidoreductase activity, acting on peroxide as acceptor	57	13	1.8	7.22	2.852	+	1.78e-07	6.74958	1.31e-05
chaperone binding	109	17	3.45	4.93	2.30159	+	3.11e-07	6.50724	2.27e-05
monocarboxylic acid binding	73	14	2.31	6.07	2.6017	+	3.84e-07	6.41567	2.76e-05
peroxidase activity	53	12	1.68	7.16	2.83996	+	5.65e-07	6.24795	3.99e-05
NADP binding	53	12	1.68	7.16	2.83996	+	5.65e-07	6.24795	3.94e-05
DNA binding	2494	40	78.83	0.51	-0.971431	-	7.68e-07	6.11464	5.28e-05
organic cyclic compound binding	6025	250	190.45	1.31	0.389567	+	9.46e-07	6.02411	6.41e-05
NAD binding	57	12	1.8	6.66	2.73552	+	1.1e-06	5.95861	7.39e-05
ubiquitin protein ligase binding	300	28	9.48	2.95	1.56071	+	1.16e-06	5.93554	7.67e-05
protease binding	136	18	4.3	4.19	2.06695	+	1.22e-06	5.91364	7.95e-05
ubiquitin-like protein ligase binding	319	29	10.08	2.88	1.52607	+	1.23e-06	5.91009	7.87e-05
protein-disulfide reductase activity	38	10	1.2	8.33	3.05832	+	1.56e-06	5.80688	9.86e-05
olfactory receptor activity	441	0	13.94	< 0.01	#VALUE!	-	1.85e-06	5.73283	0.000116
carboxylic acid binding	175	20	5.53	3.62	1.85599	+	2.52e-06	5.5986	0.000156
aldehyde dehydrogenase (NAD+) activity	15	7	0.47	14.76	3.88362	+	2.8e-06	5.55284	0.000171
protein domain specific binding	701	47	22.16	2.12	1.08406	+	3.76e-06	5.42481	0.000226
aldehyde dehydrogenase [NAD(P)+] activity	16	7	0.51	13.84	3.79077	+	3.92e-06	5.40671	0.000233
cysteine-type endopeptidase activity	121	16	3.82	4.18	2.0635	+	4.78e-06	5.32057	0.000281
oxidoreductase activity, acting on the aldehyde or oxo group of donors	44	10	1.39	7.19	2.84599	+	4.82e-06	5.31695	0.00028
transition metal ion binding	1118	65	35.34	1.84	0.879706	+	5.04e-06	5.29757	0.000289
threonine-type peptidase activity	25	8	0.79	10.12	3.33914	+	5.24e-06	5.28067	0.000298
magnesium ion binding	222	22	7.02	3.14	1.65076	+	6.76e-06	5.17005	0.000379
lipase inhibitor activity	18	7	0.57	12.3	3.62059	+	7.29e-06	5.13727	0.000404
protein-disulfide reductase (NAD(P)) activity	11	6	0.35	17.26	4.10936	+	7.5e-06	5.12494	0.000411
RAGE receptor binding	11	6	0.35	17.26	4.10936	+	7.5e-06	5.12494	0.000407
immunoglobulin receptor binding	97	14	3.07	4.57	2.19219	+	7.6e-06	5.11919	0.000408
oxidoreductase activity, acting on the aldehyde or oxo group of donors, NAD or NADP as acceptor	37	9	1.17	7.7	2.94486	+	9e-06	5.04576	0.000477
heterocyclic compound binding	5945	241	187.92	1.28	0.356144	+	1.12e-05	4.95078	0.000587
cysteine-type peptidase activity	197	20	6.23	3.21	1.68257	+	1.27e-05	4.8962	0.00066
fatty acid binding	39	9	1.23	7.3	2.8679	+	1.3e-05	4.88606	0.000666
DNA-binding transcription activator activity	460	1	14.54	0.07	-3.8365	-	1.44e-05	4.84164	0.000732
intramolecular oxidoreductase activity	52	10	1.64	6.08	2.60407	+	1.74e-05	4.75945	0.000875
phosphatidylcholine binding	31	8	0.98	8.16	3.02857	+	1.98e-05	4.70333	0.000984
quaternary ammonium group binding	31	8	0.98	8.16	3.02857	+	1.98e-05	4.70333	0.000974
oxidoreductase activity, acting on a sulfur group of donors, NAD(P) as acceptor	14	6	0.44	13.56	3.76129	+	2.17e-05	4.66354	0.00106
S100 protein binding	14	6	0.44	13.56	3.76129	+	2.17e-05	4.66354	0.00105
DNA-binding transcription activator activity, RNA polymerase II-specific	454	1	14.35	0.07	-3.8365	-	2.22e-05	4.65365	0.00106
pyridoxal phosphate binding	55	10	1.74	5.75	2.52356	+	2.67e-05	4.57349	0.00126
peroxiredoxin activity	8	5	0.25	19.77	4.30524	+	2.79e-05	4.5544	0.00131
metal ion transmembrane transporter activity	433	1	13.69	0.07	-3.8365	-	3.05e-05	4.5157	0.00142
vitamin B6 binding	56	10	1.77	5.65	2.49825	+	3.06e-05	4.51428	0.00141
sulfur compound binding	267	23	8.44	2.73	1.4489	+	3.35e-05	4.47496	0.00153
glycosaminoglycan binding	234	21	7.4	2.84	1.50589	+	4.23e-05	4.37366	0.00191
phospholipid binding	467	33	14.76	2.24	1.1635	+	5.5e-05	4.25964	0.00246
organic acid binding	134	15	4.24	3.54	1.82375	+	5.53e-05	4.25727	0.00245
superoxide dismutase activity	4	4	0.13	31.64	4.98368	+	5.54e-05	4.25649	0.00244
oxidoreductase activity, acting on superoxide radicals as acceptor	4	4	0.13	31.64	4.98368	+	5.54e-05	4.25649	0.00241
metalloaminopeptidase activity	27	7	0.85	8.2	3.03562	+	6.42e-05	4.19246	0.00277
MHC class II protein complex binding	27	7	0.85	8.2	3.03562	+	6.42e-05	4.19246	0.00275
alcohol binding	90	12	2.84	4.22	2.07724	+	6.75e-05	4.1707	0.00287
cation transmembrane transporter activity	653	5	20.64	0.24	-2.05889	-	7.73e-05	4.11182	0.00325
antigen binding	191	18	6.04	2.98	1.57531	+	8.28e-05	4.08197	0.00345
intramolecular transferase activity, phosphotransferases	11	5	0.35	14.38	3.84599	+	8.77e-05	4.057	0.00363
lipoprotein particle receptor binding	29	7	0.92	7.64	2.93357	+	9.45e-05	4.02457	0.00387
scaffold protein binding	67	10	2.12	4.72	2.23879	+	0.000118	3.92812	0.00478
alditol:NADP+ 1-oxidoreductase activity	12	5	0.38	13.18	3.72028	+	0.000121	3.91721	0.00489
inorganic molecular entity transmembrane transporter activity	740	7	23.39	0.3	-1.73697	-	0.000132	3.87943	0.0053
kinase binding	765	45	24.18	1.86	0.895303	+	0.00015	3.82391	0.00597
1,4-alpha-oligoglucan phosphorylase activity	6	4	0.19	21.09	4.39849	+	0.000158	3.80134	0.00623
phosphatidylcholine-sterol O-acyltransferase activator activity	6	4	0.19	21.09	4.39849	+	0.000158	3.80134	0.00618
thioredoxin peroxidase activity	6	4	0.19	21.09	4.39849	+	0.000158	3.80134	0.00613
alcohol dehydrogenase (NADP+) activity	22	6	0.7	8.63	3.10936	+	0.000171	3.767	0.00658
molecular function inhibitor activity	134	14	4.24	3.31	1.72683	+	0.000189	3.72354	0.00719
heparin binding	169	16	5.34	3	1.58496	+	0.000193	3.71444	0.00729
molecular carrier activity	72	10	2.28	4.39	2.13422	+	0.0002	3.69897	0.0075
enzyme inhibitor activity	73	10	2.31	4.33	2.11437	+	0.000221	3.65561	0.00824
exopeptidase activity	104	12	3.29	3.65	1.8679	+	0.000233	3.63264	0.00862
alcohol dehydrogenase activity, zinc-dependent	7	4	0.22	18.08	4.17632	+	0.000243	3.61439	0.00891
kinase inhibitor activity	74	10	2.34	4.28	2.09761	+	0.000244	3.61261	0.0089
ion transmembrane transporter activity	856	10	27.06	0.37	-1.4344	-	0.000264	3.5784	0.00954
copper ion binding	61	9	1.93	4.67	2.22342	+	0.000276	3.55909	0.00992
NADPH binding	15	5	0.47	10.55	3.39917	+	0.000281	3.55129	0.01
transmembrane transporter activity	1129	16	35.69	0.45	-1.152	-	0.000282	3.54975	0.00998
inorganic cation transmembrane transporter activity	602	5	19.03	0.26	-1.94342	-	0.000286	3.54363	0.01
MHC protein complex binding	36	7	1.14	6.15	2.62059	+	0.000303	3.51856	0.0106
hydroxymethyl-, formyl- and related transferase activity	8	4	0.25	15.82	3.98368	+	0.000355	3.44977	0.0123
GDP-dissociation inhibitor activity	16	5	0.51	9.89	3.30597	+	0.00036	3.4437	0.0124
serine-type endopeptidase activity	180	16	5.69	2.81	1.49057	+	0.00037	3.4318	0.0126
heat shock protein binding	130	13	4.11	3.16	1.65992	+	0.000466	3.33161	0.0158
cholesterol binding	52	8	1.64	4.87	2.28392	+	0.000467	3.33068	0.0157
alcohol dehydrogenase (NAD+) activity	9	4	0.28	14.06	3.81352	+	0.000501	3.30016	0.0167
intramolecular oxidoreductase activity, interconverting aldoses and ketoses	9	4	0.28	14.06	3.81352	+	0.000501	3.30016	0.0166
amino acid binding	53	8	1.68	4.78	2.25701	+	0.000523	3.2815	0.0173
aminopeptidase activity	40	7	1.26	5.54	2.46989	+	0.000532	3.27409	0.0174
phosphoglucomutase activity	3	3	0.09	31.64	4.98368	+	0.000534	3.27246	0.0174
mercury ion binding	3	3	0.09	31.64	4.98368	+	0.000534	3.27246	0.0173
protein kinase C inhibitor activity	3	3	0.09	31.64	4.98368	+	0.000534	3.27246	0.0172
high-density lipoprotein particle receptor binding	3	3	0.09	31.64	4.98368	+	0.000534	3.27246	0.017
oxidoreductase activity, acting on the CH-NH group of donors, NAD or NADP as acceptor	18	5	0.57	8.79	3.13586	+	0.000566	3.24718	0.0179
D-threo-aldose 1-dehydrogenase activity	18	5	0.57	8.79	3.13586	+	0.000566	3.24718	0.0178
protein kinase binding	682	39	21.56	1.81	0.85599	+	0.000591	3.22841	0.0185
zinc ion binding	841	46	26.58	1.73	0.790772	+	0.000634	3.19791	0.0197
protein kinase C binding	55	8	1.74	4.6	2.20163	+	0.000653	3.18509	0.0202
alcohol dehydrogenase [NAD(P)+] activity	10	4	0.32	12.65	3.66107	+	0.000684	3.16494	0.021
aldo-keto reductase (NADP) activity	30	6	0.95	6.33	2.66221	+	0.000719	3.14327	0.0219
steroid binding	103	11	3.26	3.38	1.75702	+	0.00076	3.11919	0.023
DNA-binding transcription repressor activity, RNA polymerase II-specific	317	1	10.02	0.1	-3.32193	-	0.000875	3.05799	0.0263
DNA-binding transcription repressor activity	320	1	10.12	0.1	-3.32193	-	0.00088	3.05552	0.0263
peptidase activator activity	44	7	1.39	5.03	2.33056	+	0.000881	3.05502	0.0262
L-malate dehydrogenase activity	4	3	0.13	23.73	4.56864	+	0.000914	3.03905	0.027
serine-type peptidase activity	197	16	6.23	2.57	1.36177	+	0.000916	3.0381	0.0269
carbohydrate binding	275	20	8.69	2.3	1.20163	+	0.000921	3.03574	0.0269
cell adhesion mediator activity	59	8	1.86	4.29	2.10098	+	0.000987	3.00568	0.0287
phosphatase binding	199	16	6.29	2.54	1.34483	+	0.00101	2.99568	0.0292
lyase activity	199	16	6.29	2.54	1.34483	+	0.00101	2.99568	0.029
secondary active transmembrane transporter activity	241	0	7.62	< 0.01	#VALUE!	-	0.00101	2.99568	0.0289
serine hydrolase activity	201	16	6.35	2.52	1.33342	+	0.00111	2.95468	0.0316
hydrolase activity, acting on ether bonds	12	4	0.38	10.55	3.39917	+	0.00118	2.92812	0.0334
transferase activity, transferring alkyl or aryl (other than methyl) groups	61	8	1.93	4.15	2.05311	+	0.0012	2.92082	0.0337
sterol binding	62	8	1.96	4.08	2.02857	+	0.00132	2.87943	0.0368
enzyme activator activity	111	11	3.51	3.14	1.65076	+	0.00133	2.87615	0.0369
cation binding	4369	173	138.1	1.25	0.321928	+	0.00133	2.87615	0.0368
cell adhesive protein binding involved in bundle of His cell-Purkinje myocyte communication	5	3	0.16	18.98	4.24641	+	0.00143	2.84466	0.0392
ketosteroid monooxygenase activity	5	3	0.16	18.98	4.24641	+	0.00143	2.84466	0.039
glutathione disulfide oxidoreductase activity	5	3	0.16	18.98	4.24641	+	0.00143	2.84466	0.0387
glutathione peroxidase activity	23	5	0.73	6.88	2.78241	+	0.00146	2.83565	0.0393
immunoglobulin binding	23	5	0.73	6.88	2.78241	+	0.00146	2.83565	0.039
chromatin binding	580	6	18.33	0.33	-1.59946	-	0.00147	2.83268	0.0391
protein kinase activity	581	6	18.37	0.33	-1.59946	-	0.00147	2.83268	0.0389
phospholipase inhibitor activity	13	4	0.41	9.73	3.28244	+	0.00151	2.82102	0.0399
cell-cell adhesion mediator activity	49	7	1.55	4.52	2.17632	+	0.00155	2.80967	0.0406
purine nucleotide binding	1927	86	60.91	1.41	0.495695	+	0.0017	2.76955	0.0444
cholesterol transfer activity	24	5	0.76	6.59	2.72028	+	0.00172	2.76447	0.0445
lipid transfer activity	50	7	1.58	4.43	2.14731	+	0.00172	2.76447	0.0444
ligase activity, forming carbon-nitrogen bonds	50	7	1.58	4.43	2.14731	+	0.00172	2.76447	0.0441
oxygen binding	37	6	1.17	5.13	2.35896	+	0.00188	2.72584	0.048

## Sheet: Supplementary Table S3C
Supplementary table S3C. Gene Ontology (GO) cellular component of the 682 reliably quantified proteins. The number of genes uploaded represents the number of quantified proteins that are associated with the corresponding cellular component, while the expected refers to the number of proteins that would be expected, based on the reference list. The fold enrichment, up/down regulation (+/-) and p v…
GO cellular component complete	Number of genes in the reference list	Number of genes uploaded	Expected genes	Fold Enrichment	log 2 (fold enrichment)	+/-	Raw P value	- log 10 (p value)	FDR
extracellular exosome	2098	456	66.32	6.88	2.78241	+	7.83e-275	274.106	1.56e-271
extracellular vesicle	2118	456	66.95	6.81	2.76765	+	3.19e-273	272.496	3.17e-270
extracellular organelle	2120	456	67.01	6.8	2.76553	+	4.61e-273	272.336	3.05e-270
extracellular membrane-bounded organelle	2120	456	67.01	6.8	2.76553	+	4.61e-273	272.336	2.29e-270
extracellular space	3392	506	107.22	4.72	2.23879	+	2.27e-248	247.644	9.03e-246
extracellular region	4373	520	138.23	3.76	1.91073	+	6.3e-215	214.201	2.09e-212
vesicle	3932	484	124.29	3.89	1.95977	+	3.44e-196	195.463	9.77e-194
cytosol	5394	415	170.5	2.43	1.28096	+	2.05e-86	85.6882	5.08e-84
secretory granule lumen	321	106	10.15	10.45	3.38543	+	4.68e-66	65.3298	1.03e-63
cytoplasmic vesicle lumen	324	106	10.24	10.35	3.37156	+	1.01e-65	64.9957	2.01e-63
vesicle lumen	326	106	10.3	10.29	3.36317	+	1.69e-65	64.7721	3.05e-63
cytoplasm	11940	569	377.42	1.51	0.594549	+	9.77e-59	58.0101	1.62e-56
secretory granule	869	141	27.47	5.13	2.35896	+	1.49e-54	53.8268	2.28e-52
membrane-bounded organelle	13085	584	413.61	1.41	0.495695	+	3.98e-51	50.4001	5.64e-49
organelle	13912	596	439.75	1.36	0.443607	+	4.58e-47	46.3391	6.07e-45
secretory vesicle	1037	142	32.78	4.33	2.11437	+	5.36e-47	46.2708	6.66e-45
blood microparticle	143	59	4.52	13.05	3.70598	+	3.91e-41	40.4078	4.57e-39
integral component of membrane	5787	52	182.92	0.28	-1.8365	-	1.9e-36	35.7212	2.1e-34
cytoplasmic vesicle	2455	199	77.6	2.56	1.35614	+	2.74e-35	34.5622	2.87e-33
intracellular vesicle	2458	199	77.7	2.56	1.35614	+	5.04e-35	34.2976	5.01e-33
intrinsic component of membrane	5947	58	187.98	0.31	-1.68966	-	5.84e-35	34.2336	5.52e-33
ficolin-1-rich granule lumen	124	50	3.92	12.76	3.67356	+	1.34e-34	33.8729	1.21e-32
ficolin-1-rich granule	185	53	5.85	9.06	3.17951	+	1.58e-30	29.8013	1.36e-28
focal adhesion	419	73	13.24	5.51	2.46205	+	1.38e-29	28.8601	1.15e-27
cell-substrate junction	426	73	13.47	5.42	2.43829	+	3.47e-29	28.4597	2.76e-27
collagen-containing extracellular matrix	426	68	13.47	5.05	2.33628	+	1.22e-25	24.9136	9.31e-24
intracellular anatomical structure	14830	580	468.77	1.24	0.31034	+	1.29e-25	24.8894	9.52e-24
cellular anatomical entity	18715	649	591.57	1.1	0.137504	+	9.08e-24	23.0419	6.44e-22
organelle lumen	5541	294	175.15	1.68	0.748461	+	1.5e-22	21.8239	1.03e-20
intracellular organelle lumen	5541	294	175.15	1.68	0.748461	+	1.5e-22	21.8239	9.94e-21
membrane-enclosed lumen	5541	294	175.15	1.68	0.748461	+	1.5e-22	21.8239	9.62e-21
anchoring junction	836	88	26.43	3.33	1.73552	+	1.55e-21	20.8097	9.61e-20
Unclassified	1729	2	54.65	0.04	-4.64386	-	1.63e-21	20.7878	9.83e-20
cellular_component	18866	649	596.35	1.09	0.124328	+	1.63e-21	20.7878	9.55e-20
vacuolar lumen	173	41	5.47	7.5	2.90689	+	3.11e-21	20.5072	1.77e-19
extracellular matrix	570	70	18.02	3.89	1.95977	+	1.6e-20	19.7959	8.82e-19
endomembrane system	4663	255	147.4	1.73	0.790772	+	1.67e-20	19.7773	8.96e-19
external encapsulating structure	571	70	18.05	3.88	1.95606	+	1.74e-20	19.7595	9.12e-19
azurophil granule lumen	90	29	2.84	10.19	3.34908	+	2.19e-18	17.6596	1.11e-16
proteasome complex	61	24	1.93	12.45	3.63807	+	4.79e-17	16.3197	2.38e-15
melanosome	110	29	3.48	8.34	3.06005	+	1.98e-16	15.7033	9.62e-15
pigment granule	110	29	3.48	8.34	3.06005	+	1.98e-16	15.7033	9.39e-15
endopeptidase complex	67	24	2.12	11.33	3.50208	+	2.69e-16	15.5702	1.24e-14
actin cytoskeleton	516	58	16.31	3.56	1.83188	+	1.38e-15	14.8601	6.25e-14
azurophil granule	154	32	4.87	6.57	2.71589	+	1.94e-15	14.7122	8.57e-14
primary lysosome	154	32	4.87	6.57	2.71589	+	1.94e-15	14.7122	8.38e-14
platelet alpha granule lumen	67	23	2.12	10.86	3.44095	+	2.4e-15	14.6198	1.01e-13
lytic vacuole	725	68	22.92	2.97	1.57046	+	1.68e-14	13.7747	6.95e-13
lysosome	725	68	22.92	2.97	1.57046	+	1.68e-14	13.7747	6.81e-13
tertiary granule lumen	55	20	1.74	11.5	3.52356	+	6.62e-14	13.1791	2.63e-12
peptidase complex	100	25	3.16	7.91	2.98368	+	6.69e-14	13.1746	2.61e-12
endoplasmic reticulum lumen	313	42	9.89	4.25	2.08746	+	6.84e-14	13.1649	2.62e-12
vacuole	823	71	26.01	2.73	1.4489	+	1.91e-13	12.719	7.15e-12
cytoskeleton	2355	141	74.44	1.89	0.918386	+	3.42e-13	12.466	1.26e-11
proteasome core complex	20	14	0.63	22.15	4.46923	+	4.43e-13	12.3536	1.6e-11
platelet alpha granule	91	23	2.88	8	3	+	5.56e-13	12.2549	1.97e-11
integral component of plasma membrane	1653	10	52.25	0.19	-2.39593	-	7.31e-13	12.1361	2.55e-11
intracellular organelle	13115	501	414.56	1.21	0.275007	+	9.26e-13	12.0334	3.17e-11
specific granule lumen	62	19	1.96	9.69	3.2765	+	3.44e-12	11.4634	1.16e-10
cortical cytoskeleton	122	24	3.86	6.22	2.63691	+	1.78e-11	10.7496	5.88e-10
cell junction	2103	125	66.48	1.88	0.910733	+	1.83e-11	10.7375	5.97e-10
cortical actin cytoskeleton	93	21	2.94	7.14	2.83592	+	3.54e-11	10.451	1.13e-09
intrinsic component of plasma membrane	1738	15	54.94	0.27	-1.88897	-	1.66e-10	9.77989	5.24e-09
chaperone complex	29	13	0.92	14.18	3.82579	+	2.1e-10	9.67778	6.52e-09
supramolecular fiber	1009	73	31.89	2.29	1.19535	+	2.71e-10	9.56703	8.27e-09
supramolecular polymer	1017	73	32.15	2.27	1.18269	+	3.31e-10	9.48017	9.96e-09
intracellular membrane-bounded organelle	12029	459	380.23	1.21	0.275007	+	3.94e-10	9.4045	1.17e-08
supramolecular complex	1343	87	42.45	2.05	1.03562	+	8.05e-10	9.0942	2.35e-08
cell cortex	322	35	10.18	3.44	1.78241	+	1.56e-09	8.80688	4.48e-08
tertiary granule	164	24	5.18	4.63	2.21101	+	3.66e-09	8.43652	1.04e-07
Arp2/3 protein complex	9	8	0.28	28.12	4.81352	+	1.42e-08	7.84771	3.97e-07
polymeric cytoskeletal fiber	777	57	24.56	2.32	1.21412	+	1.52e-08	7.81816	4.2e-07
endocytic vesicle lumen	22	10	0.7	14.38	3.84599	+	2.39e-08	7.6216	6.5e-07
podosome	30	11	0.95	11.6	3.53605	+	2.81e-08	7.55129	7.55e-07
chaperonin-containing T-complex	11	8	0.35	23.01	4.52419	+	4.17e-08	7.37986	1.11e-06
specific granule	160	22	5.06	4.35	2.12102	+	4.45e-08	7.35164	1.16e-06
cell periphery	6364	267	201.16	1.33	0.411426	+	8.97e-08	7.04721	2.31e-06
cornified envelope	45	12	1.42	8.44	3.07724	+	1.24e-07	6.90658	3.16e-06
proteasome core complex, alpha-subunit complex	8	7	0.25	27.68	4.79077	+	1.28e-07	6.89279	3.21e-06
protein-containing complex	5424	233	171.45	1.36	0.443607	+	2e-07	6.69897	4.97e-06
chromatin	1206	11	38.12	0.29	-1.78588	-	3.18e-07	6.49757	7.8e-06
proteasome core complex, beta-subunit complex	11	7	0.35	20.13	4.33128	+	5.82e-07	6.23508	1.41e-05
side of membrane	662	47	20.93	2.25	1.16993	+	1.07e-06	5.97062	2.57e-05
immunoglobulin complex, circulating	95	15	3	5	2.32193	+	1.34e-06	5.8729	3.16e-05
lysosomal lumen	97	15	3.07	4.89	2.28983	+	1.69e-06	5.77211	3.94e-05
actin filament	118	16	3.73	4.29	2.10098	+	3.58e-06	5.44612	8.26e-05
cell surface	931	57	29.43	1.94	0.956057	+	4.43e-06	5.3536	0.000101
perinuclear region of cytoplasm	751	49	23.74	2.06	1.04264	+	4.75e-06	5.32331	0.000107
actin filament bundle	80	13	2.53	5.14	2.36177	+	5.09e-06	5.29328	0.000114
phagocytic vesicle	138	17	4.36	3.9	1.96347	+	5.75e-06	5.24033	0.000127
brush border	109	15	3.45	4.35	2.12102	+	6.1e-06	5.21467	0.000133
immunoglobulin complex	189	20	5.97	3.35	1.74416	+	7.27e-06	5.13847	0.000157
high-density lipoprotein particle	28	8	0.89	9.04	3.17632	+	1.05e-05	4.97881	0.000225
protein-lipid complex	40	9	1.26	7.12	2.83188	+	1.55e-05	4.80967	0.000327
chylomicron	13	6	0.41	14.6	3.8679	+	1.56e-05	4.80688	0.000326
external side of plasma membrane	442	33	13.97	2.36	1.23879	+	1.72e-05	4.76447	0.000356
nucleus	7600	294	240.23	1.22	0.286881	+	2.15e-05	4.66756	0.000441
F-actin capping protein complex	8	5	0.25	19.77	4.30524	+	2.79e-05	4.5544	0.000566
zona pellucida receptor complex	8	5	0.25	19.77	4.30524	+	2.79e-05	4.5544	0.00056
actin cortical patch	15	6	0.47	12.65	3.66107	+	2.96e-05	4.52871	0.000588
endocytic patch	15	6	0.47	12.65	3.66107	+	2.96e-05	4.52871	0.000583
endocytic vesicle	337	27	10.65	2.53	1.33914	+	3.46e-05	4.46092	0.000674
myofibril	233	21	7.37	2.85	1.51096	+	3.99e-05	4.39903	0.00077
cluster of actin-based cell projections	165	17	5.22	3.26	1.70487	+	4.72e-05	4.32606	0.000902
lipoprotein particle	37	8	1.17	6.84	2.774	+	5.89e-05	4.22988	0.00111
plasma lipoprotein particle	37	8	1.17	6.84	2.774	+	5.89e-05	4.22988	0.0011
contractile fiber	241	21	7.62	2.76	1.46467	+	6.26e-05	4.20343	0.00116
cell leading edge	428	30	13.53	2.22	1.15056	+	9.54e-05	4.02045	0.00176
endoplasmic reticulum	2008	95	63.47	1.5	0.584963	+	0.000105	3.97881	0.00192
very-low-density lipoprotein particle	20	6	0.63	9.49	3.24641	+	0.00011	3.95861	0.00199
intracellular non-membrane-bounded organelle	5088	205	160.83	1.27	0.344828	+	0.000129	3.88941	0.00231
non-membrane-bounded organelle	5088	205	160.83	1.27	0.344828	+	0.000129	3.88941	0.00229
triglyceride-rich plasma lipoprotein particle	21	6	0.66	9.04	3.17632	+	0.000138	3.86012	0.00243
cell body	587	36	18.55	1.94	0.956057	+	0.000325	3.48812	0.00567
vacuolar proton-transporting V-type ATPase, V1 domain	8	4	0.25	15.82	3.98368	+	0.000355	3.44977	0.00614
fibrinogen complex	8	4	0.25	15.82	3.98368	+	0.000355	3.44977	0.00609
spherical high-density lipoprotein particle	8	4	0.25	15.82	3.98368	+	0.000355	3.44977	0.00603
ruffle	180	16	5.69	2.81	1.49057	+	0.00037	3.4318	0.00624
desmosome	26	6	0.82	7.3	2.8679	+	0.000371	3.43063	0.0062
intermediate filament cytoskeleton	270	21	8.53	2.46	1.29866	+	0.00038	3.42022	0.00629
mitochondrial protein-containing complex	268	0	8.47	< 0.01	#VALUE!	-	0.000469	3.32883	0.0077
actomyosin	82	10	2.59	3.86	1.9486	+	0.000513	3.28988	0.00835
lamellipodium	205	17	6.48	2.62	1.38957	+	0.000516	3.28735	0.00834
membrane microdomain	340	24	10.75	2.23	1.15704	+	0.000529	3.27654	0.00848
membrane raft	340	24	10.75	2.23	1.15704	+	0.000529	3.27654	0.00841
chromosome	1772	32	56.01	0.57	-0.810966	-	0.000573	3.24185	0.00904
nuclear protein-containing complex	1147	17	36.26	0.47	-1.08927	-	0.00059	3.22915	0.00922
intermediate filament	229	18	7.24	2.49	1.31615	+	0.000645	3.19044	0.01
organelle membrane	3641	82	115.09	0.71	-0.494109	-	0.000646	3.18977	0.00996
endoplasmic reticulum chaperone complex	10	4	0.32	12.65	3.66107	+	0.000684	3.16494	0.0105
sarcomere	212	17	6.7	2.54	1.34483	+	0.000733	3.1349	0.0111
cytosolic ribosome	103	11	3.26	3.38	1.75702	+	0.00076	3.11919	0.0114
contractile actin filament bundle	72	9	2.28	3.95	1.98185	+	0.000824	3.08407	0.0123
stress fiber	72	9	2.28	3.95	1.98185	+	0.000824	3.08407	0.0122
immunological synapse	44	7	1.39	5.03	2.33056	+	0.000881	3.05502	0.013
proton-transporting V-type ATPase, V1 domain	11	4	0.35	11.5	3.52356	+	0.00091	3.04096	0.0133
mitochondrial inner membrane	495	4	15.65	0.26	-1.94342	-	0.000922	3.03527	0.0134
site of double-strand break	74	9	2.34	3.85	1.94486	+	0.000983	3.00745	0.0142
organelle inner membrane	556	5	17.57	0.28	-1.8365	-	0.00106	2.97469	0.0152
endolysosome lumen	5	3	0.16	18.98	4.24641	+	0.00143	2.84466	0.0203
spermatoproteasome complex	5	3	0.16	18.98	4.24641	+	0.00143	2.84466	0.0201
secretory IgA immunoglobulin complex	5	3	0.16	18.98	4.24641	+	0.00143	2.84466	0.02
polymeric IgA immunoglobulin complex	5	3	0.16	18.98	4.24641	+	0.00143	2.84466	0.0199
IgA immunoglobulin complex, circulating	5	3	0.16	18.98	4.24641	+	0.00143	2.84466	0.0197
IgA immunoglobulin complex	5	3	0.16	18.98	4.24641	+	0.00143	2.84466	0.0196
terminal web	5	3	0.16	18.98	4.24641	+	0.00143	2.84466	0.0194
intrinsic component of external side of plasma membrane	24	5	0.76	6.59	2.72028	+	0.00172	2.76447	0.0232
proteasome accessory complex	24	5	0.76	6.59	2.72028	+	0.00172	2.76447	0.023
platelet dense granule lumen	14	4	0.44	9.04	3.17632	+	0.0019	2.72125	0.0253
cortical granule	6	3	0.19	15.82	3.98368	+	0.00209	2.67985	0.0278
endolysosome	27	5	0.85	5.86	2.5509	+	0.0027	2.56864	0.0355
cell-cell junction	496	29	15.68	1.85	0.887525	+	0.00279	2.5544	0.0364
I band	142	12	4.49	2.67	1.41684	+	0.00285	2.54516	0.037
membrane attack complex	7	3	0.22	13.56	3.76129	+	0.00292	2.53462	0.0377
mitochondrial membrane	742	10	23.45	0.43	-1.21759	-	0.00334	2.47625	0.0429
cell projection	2362	100	74.66	1.34	0.422233	+	0.00339	2.4698	0.0431
midbody	196	15	6.2	2.42	1.27501	+	0.00361	2.44249	0.0456
