# Supplementary material for: Putative Biomarkers in Tears for Diabetic Retinopathy Diagnosis
Source: Front Med (Lausanne). 2022 May 25;9:873483. doi: 10.3389/fmed.2022.873483 (PMC9174990; doi:10.3389/fmed.2022.873483)
Supplement: Supplementary file 4 [file Table_4.XLSX]

## Sheet: Supplementary Table S4A
Suplementary table S4A. Only one protein was significantly regulated in the T2D samples compared to controls. The gene name and description, as like statistical significance (-log P value) and the fold change (log 2) are shown below.
Gene name	Description	-log 10 (P value)	log 2 (T2D-CTRL)
HBB	Hemoglobin subunit beta;LVV-hemorphin-7;Spinorphin	3.40617	3.40617

## Sheet: Supplementary Table S4B
Suplementary table S4B. In total, 38 upregulated proteins and 4 downregulated proteins (blue shadow) were statisticaly significant in the NPDR samples compared to controls. The gene names and descriptions, as like statistical significance (-log P value) and the fold change (log 2) are shown below.
Gene name	Descriprion	-log 10 (P value)	log 2 (NPDR-CTRL)
CALML5	Calmodulin-like protein 5	3.71227	2.58117
EEF1B2	Elongation factor 1-beta	3.48489	1.73928
TXNL1	Thioredoxin-like protein 1	3.05752	1.67953
GLUL	Glutamine synthetase	2.93955	3.11301
SET;SETSIP	Protein SET;Protein SETSIP	2.76789	2.81799
ALCAM	CD166 antigen	2.71387	1.88324
APOBEC3A	DNA dC->dU-editing enzyme APOBEC-3A	2.7135	2.05284
KRT8	Keratin, type II cytoskeletal 8	2.71037	2.54402
CTSL	Cathepsin L1;Cathepsin L1 heavy chain;Cathepsin L1 light chain	2.58927	-1.83827
GLRX	Glutaredoxin-1	2.57155	2.48635
GGCT	Gamma-glutamylcyclotransferase	2.5502	1.79443
AHNAK	Neuroblast differentiation-associated protein AHNAK	2.54722	2.53781
NAMPT	Nicotinamide phosphoribosyltransferase	2.4437	2.69679
VCL	Vinculin	2.423	1.97779
SH3BGRL	SH3 domain-binding glutamic acid-rich-like protein	2.39822	1.95694
ABHD14B	Alpha/beta hydrolase domain-containing protein 14B	2.39667	1.87952
GRHPR	Glyoxylate reductase/hydroxypyruvate reductase	2.38409	1.90206
TFF3	Trefoil factor 3	2.36812	2.19274
HNRNPA2B1	Heterogeneous nuclear ribonucleoproteins A2/B1	2.36129	2.68601
PDIA3	Protein disulfide-isomerase A3	2.28412	2.76
CRIP1	Cysteine-rich protein 1	2.25228	2.02199
DDT;DDTL	D-dopachrome decarboxylase;D-dopachrome decarboxylase-like protein	2.22273	2.07864
NAPRT	Nicotinate phosphoribosyltransferase	2.2059	2.11567
AKR7A2	Aflatoxin B1 aldehyde reductase member 2	2.1834	2.25395
CAPS	Calcyphosin	2.10575	2.40077
GSTO1	Glutathione S-transferase omega-1	2.06311	2.06667
TPT1	Translationally-controlled tumor protein	2.05475	2.15601
TMSB4X	Thymosin beta-4;Hematopoietic system regulatory peptide	1.99699	4.16763
GFPT1	Glutamine--fructose-6-phosphate aminotransferase [isomerizing] 1	1.95703	2.00135
CRYZ	Quinone oxidoreductase	1.92827	2.50019
PPP2R1A	Serine/threonine-protein phosphatase 2A 65 kDa regulatory subunit A alpha isoform	1.92081	2.41291
CST2	Cystatin-SA	1.87001	-2.17978
TALDO1	Transaldolase	1.86199	2.11089
GOT1	Aspartate aminotransferase, cytoplasmic	1.85665	2.01336
CAST	Calpastatin	1.84052	2.20057
IQGAP1	Ras GTPase-activating-like protein IQGAP1	1.71337	2.19993
RNPEP	Aminopeptidase B	1.63935	2.57122
CALML3	Calmodulin-like protein 3	1.62631	2.29943
ADH1C	Alcohol dehydrogenase 1C	1.60633	2.23614
PROL1	Proline-rich protein 1;Opiorphin	1.57844	-2.39978
PPA1	Inorganic pyrophosphatase	1.52721	2.27607
PRR27	Proline-rich protein 27	1.43039	-2.43701

## Sheet: Supplementary Table S4C
Suplementary table S4C. In total, 26 upregulated proteins and 2 downregulated proteins (blue shadow) were statisticaly significant in the PDR samples compared to controls. The gene names and descriptions, as like statistical significance (-log P value) and the fold change (log 2) are shown below.
Gene name	Descriprion	-log 10 (P value)	log 2 (PDR-CTRL)
NUTF2	Nuclear transport factor 2	3.75512	2.89034
APOBEC3A	DNA dC->dU-editing enzyme APOBEC-3A	3.61276	2.40608
HBB	Hemoglobin subunit beta;LVV-hemorphin-7;Spinorphin	3.56583	2.70816
NCCRP1	F-box only protein 50	3.44045	1.76494
NAMPT	Nicotinamide phosphoribosyltransferase	3.42227	3.13802
SET;SETSIP	Protein SET;Protein SETSIP	3.3629	3.04694
ABHD14B	Alpha/beta hydrolase domain-containing protein 14B	2.9675	2.18499
DEFA3;DEFA1	Neutrophil defensin 3;HP 3-56;Neutrophil defensin 2;Neutrophil defensin 1;HP 1-56;Neutrophil defensin 2	2.89345	2.81295
GLRX	Glutaredoxin-1	2.74098	2.58064
PDIA3	Protein disulfide-isomerase A3	2.73621	3.08713
CAST	Calpastatin	2.72617	2.59202
SERPINF2	Alpha-2-antiplasmin	2.72563	-2.19172
CTSL	Cathepsin L1;Cathepsin L1 heavy chain;Cathepsin L1 light chain	2.65251	-1.93389
TYMP	Thymidine phosphorylase	2.61607	2.21828
GLUL	Glutamine synthetase	2.43973	2.88117
PPP2R1A	Serine/threonine-protein phosphatase 2A 65 kDa regulatory subunit A alpha isoform	2.42241	2.5318
RAB1A	Ras-related protein Rab-1A	2.35156	2.06657
TXNRD1	Thioredoxin reductase 1, cytoplasmic	2.27242	1.99731
CALML5	Calmodulin-like protein 5	2.22658	2.06764
IGKV3D-11	Ig kappa chain V-III region VG	2.12517	2.51433
IGKV2-24;IGKV2D-24	Immunoglobulin kappa variable 2-24	2.07964	2.14009
CALR	Calreticulin	2.0574	2.4587
LAP3	Cytosol aminopeptidase	1.99898	2.50771
WARS	Tryptophan--tRNA ligase, cytoplasmic;T1-TrpRS;T2-TrpRS	1.84953	2.30847
CALML3	Calmodulin-like protein 3	1.73911	2.43775
PPA1	Inorganic pyrophosphatase	1.73848	2.4769

## Sheet: Supplementary Table S4D
Supplementary table S4D. In multiple comparison analysis, 32 were differentially expressed. The gene names, descriptions, as like statistical significance (ANOVA q value) are shown below.
Gene name	Description	ANOVA (q value)
CALML5	Calmodulin-like protein 5	0.074
PDIA3	Protein disulfide-isomerase A3	0.07
ABHD14B	Alpha/beta hydrolase domain-containing protein 14B	0.067
MTPN	Myotrophin	0.065
GSN	Gelsolin	0.064
EEF1B2	Elongation factor 1-beta	0.062
TXNDC17	Thioredoxin domain-containing protein 17	0.062
PREP	Prolyl endopeptidase	0.059
S100A13	Protein S100-A13	0.058
SH3BGRL	SH3 domain-binding glutamic acid-rich-like protein	0.058
GALM	Aldose 1-epimerase	0.057
NAMPT	Nicotinamide phosphoribosyltransferase	0.056
CALML3	Calmodulin-like protein 3	0.054
EIF5A;EIF5AL1	Eukaryotic translation initiation factor 5A-1;Eukaryotic translation initiation factor 5A-1-like	0.053
SERPINF2	Alpha-2-antiplasmin	0.053
CSTB	Cystatin-B	0.052
CTSL	Cathepsin L1;Cathepsin L1 heavy chain;Cathepsin L1 light chain	0.051
PLIN3	Perilipin-3	0.05
S100P	Protein S100-P	0.049
TXNRD1	Thioredoxin reductase 1, cytoplasmic	0.049
IMPA1	Inositol monophosphatase 1	0.048
S100A11	Protein S100-A11;Protein S100-A11, N-terminally processed	0.048
PGD	6-phosphogluconate dehydrogenase, decarboxylating	0.047
HBB	Hemoglobin subunit beta;LVV-hemorphin-7;Spinorphin	0.046
GLUL	Glutamine synthetase	0.041
NQO2	Ribosyldihydronicotinamide dehydrogenase [quinone]	0.039
APOBEC3A	DNA dC->dU-editing enzyme APOBEC-3A	0.038
CALM3	Calmodulin-3	0.038
CFL1	Cofilin-1	0.029
SET;SETSIP	Protein SET;Protein SETSIP	0.02
GLRX	Glutaredoxin-1	0.016
NCCRP1	F-box only protein 50	0.013
