# Supplementary material for: Putative Biomarkers in Tears for Diabetic Retinopathy Diagnosis
Source: Front Med (Lausanne). 2022 May 25;9:873483. doi: 10.3389/fmed.2022.873483 (PMC9174990; doi:10.3389/fmed.2022.873483)
Supplement: Supplementary file 5 [file Table_5.XLSX]

## Sheet: Supplementary S5A
Supplementary Table S5A. Gene Ontology (GO) molecular function of the (42) significant protein in the NPDR group compared to controls. The number of genes uploaded represents the number of these proteins that are associated with the corresponding molecular function, while the expected genes refers to the number of proteins that would be expected, based on the reference list. The fold enrichment, …
GO molecular function complete	Number of genes in the reference list	Number of genes uploaded	Expected genes	Fold Enrichment	log 2 (fold enrichment)	+/-	raw P value	-log 10 (p value)	FDR
disulfide oxidoreductase activity	43	4	0.09	46.73	5.54628	+	2.25e-06		0.011
oxidoreductase activity, acting on a sulfur group of donors	59	4	0.12	34.06	5.09001	+	7.34e-06		0.0179

## Sheet: Suplemmentary S5B
Suplementary Table S5B - Enrichment NPDR. Gene Ontology (GO) Cellular component of the (42) significant protein in the NPDR group compared to controls. The number of genes uploaded represents the number of these proteins that are associated with the corresponding cellular ccomponent, while the expected genes refers to the number of proteins that would be expected, based on the reference list. The…
GO cellular component complete	Number of genes in the reference list	Number of genes uploaded	Expected genes	Fold Enrichment	log 2 (fold enrichment)	+/-	raw P value	-log 10 (p value)	FDR
extracellular exosome	2098	28	4.18	6.7	2.74416	+	9.01e-19	18.0453	1.79e-15
extracellular vesicle	2118	28	4.22	6.64	2.73118	+	1.16e-18	17.9355	1.15e-15
extracellular organelle	2120	28	4.22	6.63	2.72901	+	1.19e-18	17.9245	7.86e-16
extracellular membrane-bounded organelle	2120	28	4.22	6.63	2.72901	+	1.19e-18	17.9245	5.9e-16
vesicle	3932	33	7.83	4.22	2.07724	+	3.81e-17	16.4191	1.52e-14
extracellular space	3392	31	6.75	4.59	2.19849	+	1.15e-16	15.9393	3.8e-14
extracellular region	4373	33	8.71	3.79	1.9222	+	1.02e-15	14.9914	2.9e-13
cytosol	5394	26	10.74	2.42	1.27501	+	6.34e-07	6.19791	0.000158
costamere	18	3	0.04	83.72	6.3875	+	9.44e-06	5.02503	0.00208
membrane-bounded organelle	13085	38	26.05	1.46	0.545968	+	2.79e-05	4.5544	0.00554
intrinsic component of membrane	5947	2	11.84	0.17	-2.55639	-	0.0002	3.69897	0.0362
cytoplasm	11940	35	23.77	1.47	0.555816	+	0.000217	3.66354	0.0359
secretory granule	869	8	1.73	4.62	2.20789	+	0.000283	3.54821	0.0432
organelle	13912	38	27.7	1.37	0.454176	+	0.000302	3.51999	0.0429
integral component of membrane	5787	2	11.52	0.17	-2.55639	-	0.000341	3.46725	0.0452
