# Supplementary material for: Putative Biomarkers in Tears for Diabetic Retinopathy Diagnosis
Source: Front Med (Lausanne). 2022 May 25;9:873483. doi: 10.3389/fmed.2022.873483 (PMC9174990; doi:10.3389/fmed.2022.873483)
Supplement: Supplementary file 6 [file Table_6.xlsx]

## Sheet: Supplementary Table S6A
Supplementary Table S6A - Enrichment PDR. Gene Ontology (GO) molecular function of the (28) significant protein in the PDR group compared to controls. The number of genes uploaded represents the number of these proteins that are associated with the corresponding molecular function, while the expected genes refers to the number of proteins that would be expected, based on the reference list. The f…
GO molecular function complete	Number of genes in the reference list	Number of genes uploaded	Expected genes	Fold Enrichment	log 2 (fold enrichment)	+/-	raw P value	-log 10 (p value)	FDR
protein-disulfide reductase activity	38	3	0.04	70.69	6.14343	+	1.26e-05	4.89963	0.0614
disulfide oxidoreductase activity	43	3	0.05	62.47	5.96509	+	1.78e-05	4.74958	0.0435

## Sheet: Supplementary Table S6B
Supplementary Table S6B - Enrichment PDR. Gene Ontology (GO) Cellular component of the (28) significant protein in the PDR group compared to controls. The number of genes uploaded represents the number of these proteins that are associated with the corresponding cellular ccomponent, while the expected genes refers to the number of proteins that would be expected, based on the reference list. The …
GO cellular component complete	Number of genes in the reference list	Number of genes uploaded	Expected genes	Fold Enrichment	log 2 (fold enrichment)	+/-	raw P value	-log 10 (p value)	FDR
extracellular exosome	2098	18	2.34	7.68	2.94111	+	3.03e-14	13.5186	6.02e-11
extracellular vesicle	2118	18	2.37	7.61	2.9279	+	3.57e-14	13.4473	3.55e-11
extracellular organelle	2120	18	2.37	7.6	2.926	+	3.63e-14	13.4401	2.41e-11
extracellular membrane-bounded organelle	2120	18	2.37	7.6	2.926	+	3.63e-14	13.4401	1.8e-11
extracellular space	3392	19	3.79	5.02	2.32769	+	6.13e-12	11.2125	2.44e-09
extracellular region	4373	20	4.88	4.1	2.03562	+	3.23e-11	10.4908	1.07e-08
vesicle	3932	19	4.39	4.33	2.11437	+	8.94e-11	10.0487	2.54e-08
endocytic vesicle lumen	22	3	0.02	150	7.22882	+	2.74e-06	5.56225	0.000682
MHC class I peptide loading complex	9	2	0.01	200	7.64386	+	6.51e-05	4.18642	0.0144
cytosol	5394	15	6.02	2.49	1.31615	+	9.86e-05	4.00612	0.0196
