# Supplementary material for: Putative Biomarkers in Tears for Diabetic Retinopathy Diagnosis
Source: Front Med (Lausanne). 2022 May 25;9:873483. doi: 10.3389/fmed.2022.873483 (PMC9174990; doi:10.3389/fmed.2022.873483)
Supplement: Supplementary file 7 [file Table_7.XLSX]

## Sheet: Supplementary S7A
Supplementary Table S7A. Gene Ontology (GO) molecular function of the (32) significant protein in thethe comparison of all groups with each other. The number of genes uploaded represents the number of these proteins that are associated with the corresponding molecular function, while the expected genes refers to the number of proteins that would be expected, based on the reference list. The fold …
GO molecular function complete	Number of genes in the reference list	Number of genes uploaded	Expected genes	Fold Enrichment	log 2 (fold enrichment)	+/-	raw P value	- log 10 (p value)	FDR
protein-disulfide reductase activity	38	4	0.06	69.93	6.12784	+	4.49e-07	6.34775	0.00219
disulfide oxidoreductase activity	43	4	0.06	61.8	5.94953	+	7.12e-07	6.14752	0.00174
protein-disulfide reductase (NAD(P)) activity	11	3	0.02	150	7.22882	+	1.11e-06	5.95468	0.0018
oxidoreductase activity, acting on a sulfur group of donors, NAD(P) as acceptor	14	3	0.02	150	7.22882	+	2.06e-06	5.68613	0.00251
oxidoreductase activity, acting on a sulfur group of donors	59	4	0.09	45.04	5.49313	+	2.34e-06	5.63078	0.00228
antioxidant activity	88	4	0.13	30.2	4.91648	+	1.06e-05	4.97469	0.00865
calcium-dependent protein binding	92	4	0.14	28.88	4.852	+	1.26e-05	4.89963	0.00878
calcium ion binding	730	7	1.1	6.37	2.67129	+	8.98e-05	4.04672	0.0548
glutathione oxidoreductase activity	8	2	0.01	200	7.64386	+	9.76e-05	4.01055	0.0529
oxidoreductase activity	743	7	1.12	6.26	2.64616	+	0.0001	4	0.0489

## Sheet: Supplementary S7B
Suplementary Table S7B. Gene Ontology (GO) Cellular component of the 32 significant protein in the comparison of all groups with each other. The number of genes uploaded represents the number of these proteins that are associated with the corresponding cellular ccomponent, while the expected genes refers to the number of proteins that would be expected, based on the reference list. The fold enric…
GO cellular component complete	Number of genes in the reference list	Number of genes uploaded	Expected genes	Fold Enrichment	log 2 (fold enrichment)	+/-	Raw P value	-log 10 (p value)	FDR
extracellular exosome	2098	21	3.16	6.65	2.73335	+	2.57e-14	13.5901	5.11e-11
extracellular vesicle	2118	21	3.19	6.59	2.72028	+	3.11e-14	13.5072	3.09e-11
extracellular organelle	2120	21	3.19	6.58	2.71809	+	3.16e-14	13.5003	2.1e-11
extracellular membrane-bounded organelle	2120	21	3.19	6.58	2.71809	+	3.16e-14	13.5003	1.57e-11
vesicle	3932	24	5.92	4.06	2.02148	+	3.71e-12	11.4306	1.47e-09
extracellular space	3392	22	5.11	4.31	2.10769	+	2.67e-11	10.5735	8.83e-09
extracellular region	4373	23	6.58	3.49	1.80323	+	4.44e-10	9.35262	1.26e-07
cytoplasm	11940	30	17.97	1.67	0.739848	+	1.35e-06	5.86967	0.000334
secretory vesicle	1037	9	1.56	5.77	2.52857	+	1.57e-05	4.8041	0.00347
membrane-bounded organelle	13085	30	19.7	1.52	0.604071	+	1.87e-05	4.72816	0.00371
secretory granule	869	8	1.31	6.12	2.61353	+	3.41e-05	4.46725	0.00616
ficolin-1-rich granule lumen	124	4	0.19	21.43	4.42156	+	3.91e-05	4.40782	0.00647
myelin sheath	51	3	0.08	39.08	5.28836	+	7.24e-05	4.14026	0.0111
secretory granule lumen	321	5	0.48	10.35	3.37156	+	0.000116	3.93554	0.0165
cytoplasmic vesicle lumen	324	5	0.49	10.25	3.35755	+	0.000121	3.91721	0.016
vesicle lumen	326	5	0.49	10.19	3.34908	+	0.000125	3.90309	0.0155
organelle	13912	30	20.94	1.43	0.516015	+	0.000142	3.84771	0.0166
ficolin-1-rich granule	185	4	0.28	14.36	3.84398	+	0.000177	3.75203	0.0195
cytosol	5394	18	8.12	2.22	1.15056	+	0.000256	3.59176	0.0268
