# Supplementary material for: Putative Biomarkers in Tears for Diabetic Retinopathy Diagnosis
Source: Front Med (Lausanne). 2022 May 25;9:873483. doi: 10.3389/fmed.2022.873483 (PMC9174990; doi:10.3389/fmed.2022.873483)
Supplement: Supplementary file 8 [file Table_8.XLSX]

## Sheet: Supplementary Table S8A
Supplementary Table S8A - STRING network coordinates. The data shows the nodes in the network of the 32 significant proteins in the comparison of all groups with each other. The coordinates (x and y positions) and colors of nodes in the network, as well as the anotation of each protein are described.
Node	Identifier	Node_degree	x_position	y_position	Color	Annotation
ABHD14B	9606.ENSP00000420065	0	0.266923	0.682621	rgb(117,239,129)	Protein ABHD14B; Has hydrolase activity towards p-nitrophenyl butyrate (in vitro). May activate transcription; Abhydrolase domain containing
APOBEC3A	9606.ENSP00000384359	0	0.665692	0.577767	rgb(233,239,117)	Apolipoprotein b mrna editing enzyme catalytic subunit 3a; DNA dC->dU-editing enzyme APOBEC-3A; DNA deaminase (cytidine deaminase) with restriction activity against viruses, foreign DNA and mobility of retrotransposons. Exhibits antiviral activity against adeno- associated virus (AAV) and human T-cell leukemia virus type 1 (HTLV-1) and may inhibit the mobility of LTR and non-LTR retrotransposons.…
CALM3	9606.ENSP00000291295	0	0.344462	0.263204	rgb(150,101,255)	Calmodulin-1; Calmodulin 3 (phosphorylase kinase, delta); Calmodulin mediates the control of a large number of enzymes, ion channels, aquaporins and other proteins through calcium-binding. Among the enzymes to be stimulated by the calmodulin-calcium complex are a number of protein kinases and phosphatases. Together with CCP110 and centrin, is involved in a genetic pathway that regulates the centr…
CALML3	9606.ENSP00000315299	1	0.571538	0.221262	rgb(187,255,101)	Calmodulin-like protein 3; May function as a specific light chain of unconventional myosin-10 (MYO10), also enhances MYO10 translation, possibly by acting as a chaperone for the emerging MYO10 heavy chain protein. May compete with calmodulin by binding, with different affinities, to cellular substrates
CALML5	9606.ENSP00000369689	1	0.466308	0.250971	rgb(239,190,117)	Calmodulin-like protein 5; Binds calcium. May be involved in terminal differentiation of keratinocytes; EF-hand domain containing
CFL1	9606.ENSP00000432660	1	0.621385	0.775243	rgb(239,135,117)	Cofilin-1; Binds to F-actin and exhibits pH-sensitive F-actin depolymerizing activity. Regulates actin cytoskeleton dynamics. Important for normal progress through mitosis and normal cytokinesis. Plays a role in the regulation of cell morphology and cytoskeletal organization. Required for the up-regulation of atypical chemokine receptor ACKR2 from endosomal compartment to cell membrane, increasin…
CSTB	9606.ENSP00000291568	1	0.615846	0.305146	rgb(255,0,0)	Cystatin-a/b; Cystatin-B; This is an intracellular thiol proteinase inhibitor. Tightly binding reversible inhibitor of cathepsins L, H and B; Belongs to the cystatin family
CTSL	9606.ENSP00000345344	1	0.510615	0.334854	rgb(215,239,117)	Cathepsin L1; Important for the overall degradation of proteins in lysosomes; Cathepsins
EEF1B2	9606.ENSP00000376056	2	0.589077	0.665146	rgb(141,239,117)	Eukaryotic translation elongation factor 1 beta 2; Elongation factor 1-beta; EF-1-beta and EF-1-delta stimulate the exchange of GDP bound to EF-1-alpha to GTP
EIF5AL1	9606.ENSP00000430706	1	0.621385	0.472913	rgb(117,239,239)	Eukaryotic translation initiation factor 5A-1-like; mRNA-binding protein involved in translation elongation. Has an important function at the level of mRNA turnover, probably acting downstream of decapping. Involved in actin dynamics and cell cycle progression, mRNA decay and probably in a pathway involved in stress response and maintenance of cell wall integrity. Functions as a regulator of apop…
GALM	9606.ENSP00000272252	0	0.366615	0.472913	rgb(117,239,202)	Aldose 1-epimerase; Mutarotase converts alpha-aldose to the beta-anomer. It is active on D-glucose, L-arabinose, D-xylose, D-galactose, maltose and lactose (By similarity)
GLRX	9606.ENSP00000369314	1	0.299231	0.581262	rgb(239,227,117)	Glutaredoxin-1; Has a glutathione-disulfide oxidoreductase activity in the presence of NADPH and glutathione reductase. Reduces low molecular weight disulfides and proteins; Glutaredoxin domain containing
GLUL	9606.ENSP00000307900	0	0.311231	0.389029	rgb(117,239,184)	Glutamate-ammonia ligase; Glutamine synthetase; This enzyme has 2 functions: it catalyzes the production of glutamine and 4-aminobutanoate (gamma-aminobutyric acid, GABA), the latter in a pyridoxal phosphate-independent manner (By similarity). Essential for proliferation of fetal skin fibroblasts; Belongs to the glutamine synthetase family
GSN	9606.ENSP00000362924	1	0.726615	0.745534	rgb(178,171,0)	Gelsolin; Calcium-regulated, actin-modulating protein that binds to the plus (or barbed) ends of actin monomers or filaments, preventing monomer exchange (end-blocking or capping). It can promote the assembly of monomers into filaments (nucleation) as well as sever filaments already formed. Plays a role in ciliogenesis; Gelsolin/villins
HBB	9606.ENSP00000333994	1	0.477385	0.425728	rgb(117,239,166)	Hemoglobin subunit beta; Involved in oxygen transport from the lung to the various peripheral tissues; Belongs to the globin family
IMPA1	9606.ENSP00000408526	0	0.422	0.871359	rgb(160,239,117)	Myo-inositol-1(or 4)-monophosphatase; Inositol monophosphatase 1; Responsible for the provision of inositol required for synthesis of phosphatidylinositol and polyphosphoinositides and has been implicated as the pharmacological target for lithium action in brain. Has broad substrate specificity and can use myo- inositol monophosphates, myo-inositol 1,3-diphosphate, myo- inositol 1,4-diphosphate, …
MTPN	9606.ENSP00000376800	1	0.521692	0.822427	rgb(196,239,117)	Myotrophin; Promotes dimerization of NF-kappa-B subunits and regulates NF-kappa-B transcription factor activity (By similarity). Plays a role in the regulation of the growth of actin filaments. Inhibits the activity of the F-actin-capping protein complex formed by the CAPZA1 and CAPZB heterodimer. Promotes growth of cardiomyocytes, but not cardiomyocyte proliferation. Promotes cardiac muscle hype…
NAMPT	9606.ENSP00000222553	0	0.488462	0.66165	rgb(239,209,117)	Nicotinamide phosphoribosyltransferase; Catalyzes the condensation of nicotinamide with 5- phosphoribosyl-1-pyrophosphate to yield nicotinamide mononucleotide, an intermediate in the biosynthesis of NAD. It is the rate limiting component in the mammalian NAD biosynthesis pathway. The secreted form behaves both as a cytokine with immunomodulating properties and an adipokine with anti-diabetic prop…
NCCRP1	9606.ENSP00000342137	0	0.499538	0.137379	rgb(101,199,255)	Non-specific cytotoxic cell receptor protein 1 homolog; F-box only protein 50; Promotes cell proliferation
NQO2	9606.ENSP00000369822	1	0.397077	0.137379	rgb(117,221,239)	Ribosyldihydronicotinamide dehydrogenase [quinone]; The enzyme apparently serves as a quinone reductase in connection with conjugation reactions of hydroquinones involved in detoxification pathways as well as in biosynthetic processes such as the vitamin K-dependent gamma-carboxylation of glutamate residues in prothrombin synthesis; Belongs to the NAD(P)H dehydrogenase (quinone) family
PDIA3	9606.ENSP00000300289	1	0.536462	0.567282	rgb(255,175,101)	Protein disulfide-isomerase A3; Protein disulfide isomerase family A member 3; Belongs to the protein disulfide isomerase family
PGD	9606.ENSP00000270776	1	0.422923	0.785728	rgb(0,28,178)	6-phosphogluconate dehydrogenase, decarboxylating; Catalyzes the oxidative decarboxylation of 6- phosphogluconate to ribulose 5-phosphate and CO(2), with concomitant reduction of NADP to NADPH; Belongs to the 6-phosphogluconate dehydrogenase family
PLIN3	9606.ENSP00000221957	1	0.608462	0.389029	rgb(178,239,117)	Perilipin-3; Required for the transport of mannose 6-phosphate receptors (MPR) from endosomes to the trans-Golgi network; Perilipins
PREP	9606.ENSP00000358106	0	0.654615	0.850388	rgb(14,178,0)	Prolyl endopeptidase; Cleaves peptide bonds on the C-terminal side of prolyl residues within peptides that are up to approximately 30 amino acids long; Belongs to the peptidase S9A family
S100A11	9606.ENSP00000271638	0	0.366615	0.677379	rgb(117,239,147)	Protein S100-A11; Facilitates the differentiation and the cornification of keratinocytes; Belongs to the S-100 family
S100A13	9606.ENSP00000357688	0	0.597385	0.126893	rgb(123,239,117)	Protein S100-A13; Plays a role in the export of proteins that lack a signal peptide and are secreted by an alternative pathway. Binds two calcium ions per subunit. Binds one copper ion. Binding of one copper ion does not interfere with calcium binding. Required for the copper-dependent stress-induced export of IL1A and FGF1. The calcium-free protein binds to lipid vesicles containing phosphatidyl…
S100P	9606.ENSP00000296370	0	0.322308	0.766505	rgb(239,172,117)	Protein S100-P; May function as calcium sensor and contribute to cellular calcium signaling. In a calcium-dependent manner, functions by interacting with other proteins, such as EZR and PPP5C, and indirectly plays a role in physiological processes like the formation of microvilli in epithelial cells. May stimulate cell proliferation in an autocrine manner via activation of the receptor for activa…
SERPINF2	9606.ENSP00000321853	0	0.300154	0.17932	rgb(0,178,157)	Alpha-2-antiplasmin; Serine protease inhibitor. The major targets of this inhibitor are plasmin and trypsin, but it also inactivates matriptase-3/TMPRSS7 and chymotrypsin; Serpin peptidase inhibitors
SETSIP	9606.ENSP00000480946	0	0.266923	0.514854	rgb(117,239,221)	Template-activating factor i; Protein SETSIP; Plays a role as a transcriptional activator involved in the early stage of somatic cell reprogramming. Promotes the differentiation of protein-induced pluripotent stem (PiPS) cells into endothelial cells and the formation of vascular-like tubes (in vitro). Involved in the transcription induction of vascular endothelial-cadherin (VE-cadherin) expressio…
SH3BGRL	9606.ENSP00000362308	0	0.322308	0.850388	rgb(239,154,117)	SH3 domain-binding glutamic acid-rich-like protein; SH3 domain binding glutamate rich protein like
TXNDC17	9606.ENSP00000250101	2	0.410923	0.341845	rgb(101,255,163)	Thioredoxin domain-containing protein 17; Disulfide reductase. May participate in various redox reactions through the reversible oxidation of its active center dithiol to a disulfide and catalyze dithiol-disulfide exchange reactions. Modulates TNF-alpha signaling and NF-kappa-B activation. Has peroxidase activity and may contribute to the elimination of cellular hydrogen peroxide; Belongs to the …
TXNRD1	9606.ENSP00000434516	4	0.417385	0.563786	rgb(239,117,117)	Thioredoxin reductase 1, cytoplasmic; Isoform 1 may possess glutaredoxin activity as well as thioredoxin reductase activity and induces actin and tubulin polymerization, leading to formation of cell membrane protrusions. Isoform 4 enhances the transcriptional activity of estrogen receptors alpha and beta while isoform 5 enhances the transcriptional activity of the beta receptor only. Isoform 5 al…

## Sheet: Supplementary Table S8B
Supplementary Table S8B - STRING interactions. The data shows the description of each interaction in network of the 32 significant proteins in the comparison of all groups with each other.
Node1	Node2	node1_string_id	node2_string_id	neighborhood_on_chromosome	gene_fusion	phylogenetic_cooccurrence	homology	coexpression	experimentally_determined_interaction	database_annotated	automated_textmining	combined_score
CALML3	CALML5	9606.ENSP00000315299	9606.ENSP00000369689	0	0	0.442	0.929	0.198	0	0.8	0.391	0.842
CFL1	EIF5A	9606.ENSP00000432660	9606.ENSP00000336702	0	0	0	0	0.274	0	0	0.339	0.5
CFL1	GSN	9606.ENSP00000432660	9606.ENSP00000362924	0	0	0	0	0.062	0	0	0.775	0.78
CSTB	CTSL	9606.ENSP00000291568	9606.ENSP00000345344	0	0	0	0	0.069	0.228	0	0.944	0.956
EEF1B2	EIF5A	9606.ENSP00000376056	9606.ENSP00000336702	0	0	0	0	0.456	0.532	0	0.536	0.871
EEF1B2	MTPN	9606.ENSP00000376056	9606.ENSP00000376800	0	0	0	0	0.817	0	0	0	0.817
GLRX	TXNRD1	9606.ENSP00000369314	9606.ENSP00000434516	0.07	0	0	0	0.083	0.178	0	0.75	0.801
HBB	PLIN3	9606.ENSP00000333994	9606.ENSP00000221957	0	0	0	0	0	0	0.5	0	0.499
NQO2	TXNDC17	9606.ENSP00000369822	9606.ENSP00000250101	0	0	0	0	0	0	0	0.594	0.594
PDIA3	TXNRD1	9606.ENSP00000300289	9606.ENSP00000434516	0.179	0	0	0	0.134	0.245	0	0.309	0.58
PGD	TXNRD1	9606.ENSP00000270776	9606.ENSP00000434516	0.169	0	0	0	0.198	0.061	0	0.486	0.636
TXNDC17	TXNRD1	9606.ENSP00000250101	9606.ENSP00000434516	0	0	0	0	0.077	0.591	0	0.528	0.806

## Sheet: Supplementary Table S8C
Supplementary Table S8C - Interactome enrichment. Gene Ontology (GO) molecular function enriched by network of the 32 significant proteins in the comparison of all groups with each other. Strength represents the fold enrichment and matching proteins refers to proteins that are associated with the corresponding molecular function
Term ID	GO Molecular function	Number of genes uploaded	Number of genes in the reference list	Strength [ log10 (observed/expected)]	p value	-log 10 (p value)	Matching proteins in your network (IDs)	Matching proteins in your network (labels)
GO:0015036	Disulfide oxidoreductase activity	4	41	1.79	0.0038	2.42022	9606.ENSP00000250101,9606.ENSP00000300289,9606.ENSP00000369314,9606.ENSP00000434516	TXNDC17,PDIA3,GLRX,TXNRD1

## Sheet: Supplementary Table S8D
Supplementary Table S8D - Interactome enrichment. Gene Ontology (GO) biological process enriched by network of the 32 significant proteins in the comparison of all groups with each other. Strength represents the fold enrichment and matching proteins refers to proteins that are associated with the corresponding biological process.
Term ID	GO Biological process	Number of genes uploaded	Number of genes in the reference list	Strength [ log10 (observed/expected)]	p value	-log 10 (p value)	Matching proteins in your network (IDs)	Matching proteins in your network (labels)
GO:0045055	Regulated exocytosis	9	697	0.91	0.0168	1.77469	9606.ENSP00000271638,9606.ENSP00000291295,9606.ENSP00000291568,9606.ENSP00000296370,9606.ENSP00000321853,9606.ENSP00000333994,9606.ENSP00000357688,9606.ENSP00000362924,9606.ENSP00000369689	S100A11,CALM3,CSTB,S100P,SERPINF2,HBB,S100A13,GSN,CALML5
GO:0002274	Myeloid leukocyte activation	8	585	0.94	0.0232	1.63451	9606.ENSP00000222553,9606.ENSP00000271638,9606.ENSP00000291568,9606.ENSP00000296370,9606.ENSP00000333994,9606.ENSP00000357688,9606.ENSP00000362924,9606.ENSP00000369689	NAMPT,S100A11,CSTB,S100P,HBB,S100A13,GSN,CALML5

## Sheet: Supplementary Table S8E
Supplementary Table S8E - Interactome enrichment. Gene Ontology (GO) cellular component enriched by network of the 32 significant proteins in the comparison of all groups with each other. Strength represents the fold enrichment and matching proteins refers to proteins that are associated with the corresponding cellular component.
Term ID	GO Cellular component	Number of genes uploaded	Number of genes in the reference list	Strength [ log10 (observed/expected)]	p value	-log 10 (p value)	Matching proteins in your network (IDs)	Matching proteins in your network (labels)
GO:0070062	Extracellular exosome	21	2099	0.8	1.77e-10	9.75203	9606.ENSP00000222553,9606.ENSP00000250101,9606.ENSP00000270776,9606.ENSP00000271638,9606.ENSP00000272252,9606.ENSP00000291568,9606.ENSP00000296370,9606.ENSP00000300289,9606.ENSP00000307900,9606.ENSP00000315299,9606.ENSP00000321853,9606.ENSP00000333994,9606.ENSP00000342137,9606.ENSP00000345344,9606.ENSP00000362308,9606.ENSP00000362924,9606.ENSP00000369314,9606.ENSP00000369822,9606.ENSP00000420065,…	NAMPT,TXNDC17,PGD,S100A11,GALM,CSTB,S100P,PDIA3,GLUL,CALML3,SERPINF2,HBB,NCCRP1,CTSL,SH3BGRL,GSN,GLRX,NQO2,ABHD14B,CFL1,TXNRD1
GO:0031982	Vesicle	24	3879	0.59	5.29e-09	8.27654	9606.ENSP00000221957,9606.ENSP00000222553,9606.ENSP00000250101,9606.ENSP00000270776,9606.ENSP00000271638,9606.ENSP00000272252,9606.ENSP00000291295,9606.ENSP00000291568,9606.ENSP00000296370,9606.ENSP00000300289,9606.ENSP00000307900,9606.ENSP00000315299,9606.ENSP00000321853,9606.ENSP00000333994,9606.ENSP00000342137,9606.ENSP00000345344,9606.ENSP00000362308,9606.ENSP00000362924,9606.ENSP00000369314,…	PLIN3,NAMPT,TXNDC17,PGD,S100A11,GALM,CALM3,CSTB,S100P,PDIA3,GLUL,CALML3,SERPINF2,HBB,NCCRP1,CTSL,SH3BGRL,GSN,GLRX,CALML5,NQO2,ABHD14B,CFL1,TXNRD1
GO:0005615	Extracellular space	22	3195	0.64	1.1e-08	7.95861	9606.ENSP00000222553,9606.ENSP00000250101,9606.ENSP00000270776,9606.ENSP00000271638,9606.ENSP00000272252,9606.ENSP00000291568,9606.ENSP00000296370,9606.ENSP00000300289,9606.ENSP00000307900,9606.ENSP00000315299,9606.ENSP00000321853,9606.ENSP00000333994,9606.ENSP00000342137,9606.ENSP00000345344,9606.ENSP00000357688,9606.ENSP00000362308,9606.ENSP00000362924,9606.ENSP00000369314,9606.ENSP00000369822,…	NAMPT,TXNDC17,PGD,S100A11,GALM,CSTB,S100P,PDIA3,GLUL,CALML3,SERPINF2,HBB,NCCRP1,CTSL,S100A13,SH3BGRL,GSN,GLRX,NQO2,ABHD14B,CFL1,TXNRD1
GO:0005576	Extracellular region	24	4166	0.56	1.72e-08	7.76447	9606.ENSP00000222553,9606.ENSP00000250101,9606.ENSP00000270776,9606.ENSP00000271638,9606.ENSP00000272252,9606.ENSP00000291295,9606.ENSP00000291568,9606.ENSP00000296370,9606.ENSP00000300289,9606.ENSP00000307900,9606.ENSP00000315299,9606.ENSP00000321853,9606.ENSP00000333994,9606.ENSP00000342137,9606.ENSP00000345344,9606.ENSP00000357688,9606.ENSP00000362308,9606.ENSP00000362924,9606.ENSP00000369314,…	NAMPT,TXNDC17,PGD,S100A11,GALM,CALM3,CSTB,S100P,PDIA3,GLUL,CALML3,SERPINF2,HBB,NCCRP1,CTSL,S100A13,SH3BGRL,GSN,GLRX,CALML5,NQO2,ABHD14B,CFL1,TXNRD1
GO:0005737	Cytoplasm	30	11428	0.22	0.00047	3.3279	9606.ENSP00000221957,9606.ENSP00000222553,9606.ENSP00000250101,9606.ENSP00000270776,9606.ENSP00000271638,9606.ENSP00000272252,9606.ENSP00000291295,9606.ENSP00000291568,9606.ENSP00000296370,9606.ENSP00000300289,9606.ENSP00000307900,9606.ENSP00000321853,9606.ENSP00000333994,9606.ENSP00000336702,9606.ENSP00000342137,9606.ENSP00000345344,9606.ENSP00000357688,9606.ENSP00000358106,9606.ENSP00000362308,…	PLIN3,NAMPT,TXNDC17,PGD,S100A11,GALM,CALM3,CSTB,S100P,PDIA3,GLUL,SERPINF2,HBB,EIF5A,NCCRP1,CTSL,S100A13,PREP,SH3BGRL,GSN,GLRX,CALML5,NQO2,EEF1B2,MTPN,APOBEC3A,IMPA1,ABHD14B,CFL1,TXNRD1
GO:0005829	Cytosol	20	5193	0.39	0.0033	2.48149	9606.ENSP00000221957,9606.ENSP00000222553,9606.ENSP00000250101,9606.ENSP00000270776,9606.ENSP00000291295,9606.ENSP00000291568,9606.ENSP00000307900,9606.ENSP00000333994,9606.ENSP00000336702,9606.ENSP00000357688,9606.ENSP00000358106,9606.ENSP00000362924,9606.ENSP00000369314,9606.ENSP00000369822,9606.ENSP00000376056,9606.ENSP00000376800,9606.ENSP00000408526,9606.ENSP00000420065,9606.ENSP00000432660,…	PLIN3,NAMPT,TXNDC17,PGD,CALM3,CSTB,GLUL,HBB,EIF5A,S100A13,PREP,GSN,GLRX,NQO2,EEF1B2,MTPN,IMPA1,ABHD14B,CFL1,TXNRD1
GO:1904813	ficolin-1-rich granule lumen	4	125	1.31	0.0134	1.8729	9606.ENSP00000291568,9606.ENSP00000333994,9606.ENSP00000362924,9606.ENSP00000369689	CSTB,HBB,GSN,CALML5
GO:0043209	Myelin sheath	3	46	1.61	0.014	1.85387	9606.ENSP00000291295,9606.ENSP00000307900,9606.ENSP00000362924	CALM3,GLUL,GSN
GO:0034774	Secretory granule lumen	5	324	0.99	0.0276	1.55909	9606.ENSP00000271638,9606.ENSP00000291568,9606.ENSP00000296370,9606.ENSP00000321853,9606.ENSP00000362924	S100A11,CSTB,S100P,SERPINF2,GSN
GO:0043227	Membrane-bounded organelle	29	12427	0.17	0.0276	1.55909	9606.ENSP00000221957,9606.ENSP00000222553,9606.ENSP00000250101,9606.ENSP00000270776,9606.ENSP00000271638,9606.ENSP00000272252,9606.ENSP00000291295,9606.ENSP00000291568,9606.ENSP00000296370,9606.ENSP00000300289,9606.ENSP00000307900,9606.ENSP00000315299,9606.ENSP00000321853,9606.ENSP00000333994,9606.ENSP00000336702,9606.ENSP00000342137,9606.ENSP00000345344,9606.ENSP00000357688,9606.ENSP00000358106,…	PLIN3,NAMPT,TXNDC17,PGD,S100A11,GALM,CALM3,CSTB,S100P,PDIA3,GLUL,CALML3,SERPINF2,HBB,EIF5A,NCCRP1,CTSL,S100A13,PREP,SH3BGRL,GSN,GLRX,CALML5,NQO2,MTPN,APOBEC3A,ABHD14B,CFL1,TXNRD1
GO:0099503	Secretory vesicle	8	1010	0.7	0.0276	1.55909	9606.ENSP00000271638,9606.ENSP00000291295,9606.ENSP00000291568,9606.ENSP00000296370,9606.ENSP00000321853,9606.ENSP00000333994,9606.ENSP00000362924,9606.ENSP00000369689	S100A11,CALM3,CSTB,S100P,SERPINF2,HBB,GSN,CALML5
GO:0030141	Secretory granule	7	845	0.72	0.0436	1.36051	9606.ENSP00000271638,9606.ENSP00000291568,9606.ENSP00000296370,9606.ENSP00000321853,9606.ENSP00000333994,9606.ENSP00000362924,9606.ENSP00000369689	S100A11,CSTB,S100P,SERPINF2,HBB,GSN,CALML5
